# Supplementary material for: Proteomic differences in hippocampus and cortex of sudden unexplained death in childhood
Source: Acta Neuropathol. 2022 Mar 25;143(5):585–99. doi: 10.1007/s00401-022-02414-7 (PMC8953962; doi:10.1007/s00401-022-02414-7)
Supplement: Supplementary file 2 — Supplementary file2 (XLSX 5022 kb) [file 401_2022_2414_MOESM2_ESM.xlsx]

## Sheet: Supplementary Table 1
Supplementary Table 1. Extended Case History
Group	Case ID	Age (years)	Sex	PMI (hours)	Brain Weight (grams)	Cause Of Death	Analyzed Brain Regions	Neuropathology Findings	Other Known Significant Medical History	SUDC Febrile Seizure History	SUDC Apparent Terminal Activity	SUDC Found Body Position	SUDC Febrile Seizure Onset (age; months)	SUDC Febrile Seizure Duration (months)	SUDC Febrile Seizure (<3 months before death)	SUDC Seizure Family History	SUDC Premature Birth	SUDC Medications (<1 year before death)	SUDC Medications (<3 months before death)
Control	1	4	M	33	1222	Multiple stab wounds to chest	FC	Not available	None	NA	NA	NA	NA	NA	NA	NA	NA	NA	NA
Control	2	6	M	17	1495	Drowning	FC, DG, HP	Not available	None	NA	NA	NA	NA	NA	NA	NA	NA	NA	NA
Control	3	4	M	22	1350	Delayed complications of freshwater drowning (was found and resuscitated but eventually pronounced deceased)	FC, DG, HP	Unremarkable	None	NA	NA	NA	NA	NA	NA	NA	NA	NA	NA
Control	4	1	M	16	1010	Drowning	FC, DG, HP	Subcortical ectopic neurons; mild gliosis and vacuolation of white matter	None	NA	NA	NA	NA	NA	NA	NA	NA	NA	NA
Control	5	2	M	34	1310	Freshwater drowning	FC, DG, HP	Unremarkable	None	NA	NA	NA	NA	NA	NA	NA	NA	NA	NA
Control	6	1	F	46	1091	Blunt force injuries	FC	Foci consistent with hypoxic-ischemic change; otherwise grossly and microscopically normal brain	None	NA	NA	NA	NA	NA	NA	NA	NA	NA	NA
Control	7	1	F	39	1016	Drowning	FC, DG, HP	Unremarkable	None	NA	NA	NA	NA	NA	NA	NA	NA	NA	NA
Control	8	2	M	12	1100	Drowning	FC, DG, HP	Microscopic, incidental perivascular mononuclear cells; Otherwise unremarkable pediatric brain	None	NA	NA	NA	NA	NA	NA	NA	NA	NA	NA
Control	9	2	M	9	1243	Drowning	FC, DG, HP	Unremarkable	None	NA	NA	NA	NA	NA	NA	NA	NA	NA	NA
Control	10	4	F	21	1502	Smoke inhalation	FC, DG, HP	Unremarkable	None	NA	NA	NA	NA	NA	NA	NA	NA	NA	NA
Control	11	6	F	22	1323	Smoke inhalation	FC, DG, HP	Unremarkable	None	NA	NA	NA	NA	NA	NA	NA	NA	NA	NA
Control	12	2	M	24	1080	Hanging	FC, DG, HP	Unremarkable	None	NA	NA	NA	NA	NA	NA	NA	NA	NA	NA
Control	13	4	M	25	1290	Head and neck injuries (motor vehicle accident)	FC, HP	Subarachnoid hemorrhage, right lateral frontal lobe; subarachnoid hemorrhage, ambient cistern	None	NA	NA	NA	NA	NA	NA	NA	NA	NA	NA
Control	14	1.25	M	39	1188	Foreign object asphyxia	FC, DG, HP	Not available	None	NA	NA	NA	NA	NA	NA	NA	NA	NA	NA
Control	15	3	F	13	1170	Freshwater drowning	DG, HP	Not available	None	NA	NA	NA	NA	NA	NA	NA	NA	NA	NA
Control	16	1.67	M	14	1132	Inhalation of combustion products, residential fire	DG, HP	Not available	None	NA	NA	NA	NA	NA	NA	NA	NA	NA	NA
Control	17	1.83	M	24	1197	Asphyxia, neck compression	DG, HP	Not available	None	NA	NA	NA	NA	NA	NA	NA	NA	NA	NA
Control	18	1.83	M	16	1143	Mechanical asphyxia	FC, DG, HP	Not available	None	NA	NA	NA	NA	NA	NA	NA	NA	NA	NA
Control	19	2	M	21	1090	Gunshot wound to chest	DG, HP	Not available	None	NA	NA	NA	NA	NA	NA	NA	NA	NA	NA
SUDC	20	1.45	F	55	1200	SUDC	FC, DG, HP	Mild hippocampal microscopic abnormalities; early acute hypoxic-ischemic neuronal damage Detailed: slight dispersion of granule cells of the dentate gyrus around a single blood vessel, rare ectopic hippocampal neurons in the molecular layer, focally prominent microglia; occasional red neuron with cytoplasmic hypereosinophilia and nuclear pyknosis in cortex, consistent with very early acute hypoxi…	Fever 24hr	Simple	Sleep	Prone	14	3.4	Yes	None	No	None	None
SUDC	21	1.79	M	35	1320	SUDC	FC, DG, HP	Mild hippocampal microscopic abnormalities and mild reactive changes Detailed: right hippocampus shows mild aberrations of the dentate gyrus and reactive gliosis	Fever 24hr, mild motor/speech delay, autism spectrum	Simple	Sleep	Prone	21	0.5	Yes	None	No	Eczema cream	Daily eczema cream
SUDC	22	1.83	F	29	1180	SUDC	FC, DG, HP	Unremarkable	Fever 24-72hr, virus detected	Simple	Sleep	Prone	16	6	None	2nd degree materal febrile seizures	No	None	None
SUDC	23	3.48	F	30	1173	SUDC	FC, DG, HP	Unremarkable	None	Simple	Sleep	Prone	23	18.8	None	2nd degree materal convulsions, epilepsy, or afebrile seizures	No	Daily Miralax	Daily Miralax
SUDC	24	1.48	F	12	1241	SUDC	FC, DG, HP	Unremarkable	Fever 24-72hr	None	Sleep	Prone	None	None	None	None	No	None	None
SUDC	25	3.33	F	9	1220	SUDC	FC, DG, HP	Unremarkable	Speech delay	Complex	Sleep	Prone	24	15.9	Yes	Biological father febrile seizures	Delivered at 36-37 weeks	None	None
SUDC	26	2.9	F	61	1170	SUDC	FC, DG, HP	Unremarkable	Frequent URIs, pneumonia	Simple	Sleep	Prone	29	5.8	None	None	Delivered at 32-35 weeks	None	None
SUDC	27	2.73	M	112	1310	SUDC	FC, DG, HP	Unremarkable	None	Simple	Sleep	Prone	16	16.8	None	None	No	None	None
SUDC	28	1.85	M	20	1234	SUDC	FC, DG, HP	Left hippocampal asymmetry and dilated perivascular spaces	Fever 24-72hr, virus detected	None	Sleep	Prone	None	None	None	Biological mother, 2 siblings, 2nd degree maternal febrile seizures	No	None	None
SUDC	29	2.39	M	18	1220	SUDC	FC, DG, HP	Bilateral hippocampal abnormalities, mild Detailed: left hippocampus lies abnormally flat, correlating with radiological findings suggesting a developmental malrotation; in hippocampi bilaterally, more pronounced on right, is dysgenesis of the dentate gyri, demonstrating areas of focal thinning/hypoplasia, 'looping' and most notably bilamination of the granular cell layer	None	None	Sleep	Prone	None	None	None	None	No	None	None
SUDC	30	2.58	M	15	1210	SUDC	FC, DG, HP	Hippocampal abnormalities, mild Detailed: right hippocampus shows moderate undulation and focal thinning of the granular cell layer; left hippocampus demonstrates some mild undulation	Asthma, reactive airway disease, frequent URIs, mild motor/speech delay, poor visual function (blindness)	None	Sleep	Prone	None	None	None	None	No	None	None
SUDC	31	2.88	F	38	1275	SUDC	FC, DG, HP	Mild reactive change Detailed: diffuse white matter and some cortical gliosis, most pronounced in the subpial and focally in the mid cortex	Fever 24-72hr, mild motor/speech delay	Simple	Sleep	Prone	17	17.5	None	None	No	None	None
SUDC	32	2.82	F	17	1286	SUDC	FC, DG, HP	Unremarkable	Fever 24-72hr, virus detected, mild sleep apnea, reactive airway disease	Complex	Rest	Prone	13	20.8	None	None	No	Daily Allegra for 8 months	Occasional Allegra
SUDC	33	3.72	M	8	1430	SUDC	FC, DG, HP	Unremarkable	Reactive airway disease	Simple	Sleep	Supine	18	26.6	None	None	No	Zyrtec	None
SUDC	34	15.98	F	38	1520	SUDC	FC, DG, HP	Focal cortical dysplasia, type IIA; hippocampal dysgenesis Detailed: occipital lobe showed focal cortical dysplasia type IIA in the form of dysmorphic neurons and organization of neurons; hippocampal dysgenesis in the form of malrotation; focal thinning, neuronal loss, and gliosis in left subiculum	Asthma, reactive airway disease, respiratory infections	None	Sleep	Prone	None	None	None	None	No	None	None
SUDC	35	1.18	M	26	945	SUDC	FC, DG, HP	Unremarkable	None	None	Sleep	Side	None	None	None	None	No	Daily multivitamin	Daily multivitamin
SUDC	36	3.58	F	36	1400	SUDC	FC, DG, HP	Hippocampal abnormalities, mild Detailed: left hippocampus demonstrates focal granular cell dispersion and thinning of the dentate; right hippocampus demonstrates focal break in granular cell layer neurons as well as focal dispersion and duplication of the granular cell layer	Fever 24-72hr, virus detected	Simple	Sleep	Prone	30	13	None	None	No	None	None
SUDC	37	11.84	M	83	1390	SUDC	FC	Diffuse edema	Asthma, multiple URIs	None	Sleep	Side	None	None	None	Biological father febrile seizures	Delivered at 36-37 weeks	Daily Singulair before exercise	Daily Singulair before exercise
SUDC	38	2.61	M	37	1358	SUDC	FC, DG, HP	Diffuse edema and hippocampal malrotation with variation in the thickness of the dentate gyrus	Fever 72hr	None	Sleep	Prone	None	None	None	None	No	None	None

## Sheet: Supplementary Table 2
Supplementary Table 2. Case History Regression
Frontal Cortex
Parameter estimates	Variable	Standard error	95% CI	|t|	P value
β0	Intercept	3.637	0.8270 to 15.68	2.27	0.0306
β1	SUDC/control	3.662	-14.62 to 0.3418	1.949	0.0607
β2	PMI	0.08779	-0.3182 to 0.04041	1.582	0.1241
β3	Age	0.6013	-1.194 to 1.262	0.05684	0.955
Dentate Gyrus
Parameter estimates	Variable	Standard error	95% CI	|t|	P value
β0	Intercept	4.916	-15.94 to 4.135	1.201	0.2391
β1	SUDC/control	4.897	-3.030 to 16.97	1.424	0.1649
β2	PMI	0.1269	-0.2981 to 0.2203	0.3066	0.7613
β3	Age	0.9011	-0.7173 to 2.963	1.246	0.2223
Hippocampal CA1-3
Parameter estimates	Variable	Standard error	95% CI	|t|	P value
β0	Intercept	6.185	-11.90 to 13.33	0.1151	0.9091
β1	SUDC/control	6.085	-16.86 to 7.957	0.7319	0.4697
β2	PMI	0.1604	-0.3444 to 0.3099	0.1077	0.9149
β3	Age	1.135	-1.621 to 3.008	0.611	0.5457

## Sheet: Supplementary Table 3
Supplementary Table 3. LC-MS/MS Frontal Cortex
UniprotID	Gene ID	Names	Cell type	Peptides	UniquePeptides	SequenceCov	MW	Student's T-test Significant SUDC_Control	-Log Student's T-test p-value SUDC_Control	Student's T-test q-value SUDC_Control	Student's T-test Difference SUDC_Control	Student's T-test Test statistic SUDC_Control	C_C_R1	C_C_R10	C_C_R11	C_C_R12	C_C_R13	C_C_R14	C_C_R15	C_C_R2	C_C_R3	C_C_R4	C_C_R5	C_C_R6	C_C_R7	C_C_R8	C_C_R9	C_S_R10	C_S_R11	C_S_R12	C_S_R13	C_S_R14	C_S_R16	C_S_R17	C_S_R18	C_S_R19	C_S_R2	C_S_R20	C_S_R21	C_S_R22	C_S_R4	C_S_R5	C_S_R6	C_S_R7	C_S_R8	C_S_R9
P06753	TPM3	Tropomyosin alpha-3 chain	Undefined	25	12	61.1	32.95	+	7.31669	0	-0.502294	-7.09043	29.0985	28.7414	29.0966	29.6094	29.3625	29.2591	29.0884	29.1422	28.852	29.066	29.284	28.9276	29.2146	28.9211	29.3373	28.6819	28.7558	28.856	28.6491	28.6081	28.4637	28.7152	28.5253	28.4384	28.9686	28.7129	28.1969	28.5767	28.6778	28.696	28.8021	28.6469	28.2643	28.7551
P14854	COX6B1	Cytochrome c oxidase subunit 6B1	Undefined	12	12	89.5	10.192	+	6.56213	0	-1.0081	-6.47794	27.4744	27.0359	27.2509	27.6693	27.8837	27.6775	27.2245	26.9663	26.5812	26.7995	27.3159	27.4277	27.5817	26.7693	26.7479	27.044	26.457	25.669	26.0964	25.8097	26.1606	25.7907	26.3989	26.2125	26.1076	26.0613	25.9837	26.5888	25.6193	25.8692	26.7519	25.7644	27.4998	26.2754
Q8IYB8	SUPV3L1	ATP-dependent RNA helicase SUPV3L1, mitochondrial	Undefined	4	4	6.5	87.99	+	6.36691	0	-0.728415	-6.32127	25.4458	24.5045	25.1522	25.4417	25.6188	25.4312	25.1587	25.025	25.0851	24.9786	25.4747	24.944	25.0167	24.4207	25.6185	24.5307	24.8223	24.5095	24.6473	24.9223	24.3483	24.4844	24.3099	24.3433	24.72	24.0986	24.1565	24.6136	24.1806	23.5607	24.2971	24.6005	24.3233	24.6251
Q9BW62	KATNAL1	Katanin p60 ATPase-containing subunit A-like 1	Undefined	7	5	14.7	55.392	+	6.18821	0	-0.311188	-6.17837	24.1625	23.4812	23.8218	24.0914	23.968	24.1496	24.0151	23.8623	23.7786	24.0375	23.8508	23.7997	23.746	23.7359	24.1457	23.6234	23.6167	23.7088	23.5124	23.6467	23.5755	23.4929	23.5246	23.6074	23.7815	23.6108	23.4298	23.6515	23.4913	23.6191	23.4596	23.6515	23.7189	23.6501
O95394	PGM3	Phosphoacetylglucosamine mutase	Undefined	3	3	5.4	59.851	+	5.96763	0.0008	-0.629103	-6.00258	24.6753	23.6828	24.3484	24.2237	24.4333	24.1523	24.2792	25.2224	24.3412	24.5134	24.7174	24.5782	24.2816	23.9453	24.1131	23.4307	23.7411	24.4024	24.0665	24.0162	23.9263	23.7006	23.4077	23.9133	23.4353	23.5711	23.7224	23.7669	23.4635	23.5642	23.6871	23.6841	23.7255	23.7982
Q9H444	CHMP4B	Charged multivesicular body protein 4b	Undefined	7	7	28.6	24.95	+	5.96092	0.000666667	-0.536351	-5.99723	26.2547	25.7309	26.3586	26.5925	26.5216	26.0744	26.5614	26.3503	26.0975	26.3132	26.3799	26.341	26.1972	25.6898	26.5238	25.7793	25.9047	25.7508	25.7158	25.5149	25.9414	25.7018	25.9036	25.0327	25.9876	25.5321	25.3364	25.9608	26.0391	25.8202	25.8723	25.6048	25.7316	25.7294
P00915	CA1	Carbonic anhydrase 1	Undefined	10	10	45.2	28.87	+	5.90619	0.000571429	1.98999	5.95371	24.0547	24.2579	22.2384	23.3023	23.2122	24.1268	24.2883	23.3653	23.8277	24.3539	24.584	26.8671	24.3678	25.6826	24.0569	25.5239	26.1859	25.9688	26.7819	25.8283	25.1466	26.5695	26.7196	27.6914	24.4444	26.8099	26.6803	26.683	27.6609	25.9511	24.6696	26.4775	25.8668	25.4259
Q9UJZ1	STOML2	Stomatin-like protein 2, mitochondrial	Undefined	9	9	32.9	38.534	+	5.89744	0.0005	-0.490109	-5.94675	25.737	25.0527	25.609	25.7021	26.0363	25.8744	25.7752	25.7816	25.5147	25.675	25.9719	25.7553	25.5932	25.2433	25.8852	25.0617	25.1857	25.119	25.2051	25.0714	25.1529	24.7762	25.3998	25.0567	25.3238	24.8991	25.0023	25.4595	25.2677	25.4458	25.7366	25.0932	25.0892	25.2708
P05198	EIF2S1	Eukaryotic translation initiation factor 2 subunit 1	Undefined	15	15	41.3	36.112	+	5.80287	0.000444444	-0.37596	-5.87163	26.3678	26.2165	26.5441	27.0096	26.6039	26.7037	26.5902	26.4031	26.255	26.2589	26.4545	26.5043	26.4569	26.2086	26.5783	26.3057	26.4556	26.1656	26.2035	26.0043	26.0082	26.034	26.2559	26.078	26.3277	26.0287	25.7732	25.9867	25.9116	26.1373	26.1516	26.0105	25.9982	26.084
P12235	SLC25A4	ADP/ATP translocase 1	Undefined	26	12	64.8	33.064	+	5.78609	0.0004	0.597501	5.85831	28.0276	28.6246	28.6284	28.1505	27.5846	27.9359	27.9322	28.1454	28.1233	27.5452	27.6975	28.1958	27.779	28.6789	28.1158	28.4518	28.9495	28.5043	28.4856	28.4054	28.8023	28.4658	28.7976	28.9689	28.677	28.76	28.7481	28.3267	29.0027	28.9657	28.6965	28.9828	28.3237	28.5134
P51970	NDUFA8	NADH dehydrogenase [ubiquinone] 1 alpha subcomplex subunit 8	Undefined	8	8	47.7	20.105	+	5.69553	0.000363636	0.983478	5.78645	25.8383	26.6922	25.999	25.5583	25.9333	25.8822	26.5895	25.5063	26.333	25.9367	25.815	25.907	24.9865	26.8926	25.732	26.7534	27.1853	26.8578	26.7932	26.6341	27.2593	27.6943	27.2479	27.7131	26.9685	27.5631	25.7065	26.9882	27.3767	26.4308	26.5152	27.1581	26.8709	26.4656
Q86SZ2	TRAPPC6B	Trafficking protein particle complex subunit 6B	Undefined	6	6	34.2	17.983	+	5.66666	0.000333333	-0.546796	-5.76356	25.0978	24.1773	25.0316	24.9862	25.1514	25.0035	25.3765	25.301	24.7242	25.0101	25.1214	25.0887	25.4966	24.6899	24.739	24.3734	24.2158	24.447	24.1658	24.4505	24.3956	24.6294	24.6002	24.1822	24.3298	24.7075	24.4753	25.1223	24.3627	24.5516	24.6238	24.3026	24.16	24.5095
O43169	CYB5B	Cytochrome b5 type B	Undefined	4	4	50.7	16.332	+	5.63457	0.000615385	0.963405	5.73812	23.5753	24.3108	23.8843	23.8158	22.908	22.3333	23.4389	23.6253	23.8578	23.4584	22.7434	24.4225	23.4428	24.2703	23.7677	23.9338	24.4579	24.4729	24.2322	24.6252	24.663	24.6684	24.9524	25.0241	24.7657	24.6382	24.6017	24.1487	24.8299	25.1906	24.8158	24.8139	23.6694	24.017
O95168	NDUFB4	NADH dehydrogenase [ubiquinone] 1 beta subcomplex subunit 4	Undefined	8	8	48.8	15.208	+	5.62742	0.000571429	0.756976	5.73246	26.897	27.7621	27.2784	26.9229	27.2135	27.4606	27.4637	26.6339	27.6922	27.6251	27.0166	27.4148	25.9197	27.6126	27.2846	27.9816	28.0423	27.694	27.7005	27.7252	27.9573	28.1613	28.2878	28.6884	27.9573	28.0438	27.601	28.244	28.0477	27.4473	27.9015	27.9293	28.1493	27.8735
P69905	HBA1	Hemoglobin subunit alpha	Undefined	21	16	99.3	15.257	+	5.58662	0.000533333	1.3609	5.70013	32.0423	31.9142	31.5851	31.2437	30.7415	30.823	31.6344	31.689	30.7112	31.41	31.516	33.3352	31.1685	33.3603	31.9167	33.0009	33.1795	33.8689	33.3797	32.6629	31.9534	33.1188	33.1471	33.6498	32.7644	33.2782	32.6755	32.3971	34.0358	33.0154	31.8523	33.8798	32.9134	32.8661
P12081	HARS1	Histidine--tRNA ligase, cytoplasmic	Undefined	20	14	38.1	57.41	+	5.5808	0.0005	-0.263663	-5.69552	26.638	26.379	26.4638	26.7117	26.4832	26.668	26.4138	26.4279	26.4358	26.4882	26.6501	26.5404	26.6907	26.4316	26.3482	26.2293	26.1314	26.3995	26.4295	26.2272	26.3191	26.2164	26.026	26.3731	26.2237	26.2685	26.2347	26.44	26.0794	26.202	26.4505	26.4505	25.999	26.1332
Q9UNX3	RPL26L1	60S ribosomal protein L26-like 1	Undefined	10	10	39.3	17.256	+	5.55804	0.000470588	-0.527294	-5.67749	26.1601	26.3798	26.4793	26.5906	26.5695	26.5757	26.2404	26.2457	25.6033	25.6408	26.655	26.0857	26.342	25.797	26.3665	25.7631	25.6253	25.6872	25.6458	26.0233	25.489	25.5664	25.8054	25.2738	25.6575	25.5378	25.5543	25.8996	25.7388	26.0614	25.7286	25.8685	25.9837	25.7983
Q14141	SEPTIN6	Septin-6	Undefined	24	9	42.2	49.716	+	5.55605	0.000444444	0.77299	5.67592	25.4207	26.3848	25.694	25.7267	25.4067	25.034	25.7493	25.4675	25.8855	25.3361	25.2467	25.7281	24.5409	26.4789	25.4382	26.4354	26.6494	26.3399	26.3	26.0513	26.3491	26.6683	26.432	26.6922	26.4015	26.4939	25.3799	25.8552	26.6075	26.4277	26.3311	26.4429	26.3454	26.2993
P51530	DNA2	DNA replication ATP-dependent helicase/nuclease DNA2	Undefined	4	4	3.1	120.41	+	5.46763	0.000421053	1.0901	5.6059	24.4008	26.0422	24.3064	24.1048	24.2296	22.8546	25.0372	24.3719	24.628	24.4609	24.0602	24.2389	23.4074	25.8335	24.0594	25.2611	25.4251	25.6977	25.3592	25.5298	25.7239	26.0741	25.4402	25.4657	25.1614	25.7796	25.5669	25.0026	25.5318	25.4189	25.4685	25.76	25.1241	25.5665
Q08722	CD47	Leukocyte surface antigen CD47	Undefined	10	10	17.6	35.213	+	5.37511	0.0004	0.615572	5.53269	28.0626	28.3191	28.3316	27.3613	27.5452	27.2174	28.2089	28.2598	28.2671	28.234	27.3786	28.2947	27.7145	28.2961	27.8707	28.6024	28.7437	28.5406	28.6646	28.3315	28.302	28.8081	28.5833	28.7904	28.6991	28.4516	28.7577	28.4256	28.7965	28.9189	28.0756	28.7854	28.4512	28.1591
P61758	VBP1	Prefoldin subunit 3	Undefined	10	10	45.7	22.658	+	5.35478	0.000380952	-0.782886	-5.5166	25.5025	24.5227	25.133	25.727	25.139	25.7311	25.43	25.3192	25.0669	25.2019	25.4802	25.5246	25.6455	24.581	25.2369	24.6551	24.1432	24.7796	24.4603	24.6268	24.5205	24.4363	23.964	24.5289	24.3598	24.195	25.8744	25.0439	24.0805	24.5836	24.4626	24.5835	23.7948	24.4053
P54289	CACNA2D1	Voltage-dependent calcium channel subunit alpha-2/delta-1	Undefined	33	31	32	124.57	+	5.29266	0.000363636	0.942527	5.46747	27.9144	28.5938	27.8738	27.582	26.9539	26.3227	27.883	27.5477	27.3751	28.0311	26.8901	28.1078	27.3663	28.8989	27.2288	28.1778	28.3626	28.6861	28.4182	28.3799	28.5315	29.2905	28.8006	28.7312	28.5876	28.858	28.5519	28.0269	28.919	28.7422	28.6125	28.9504	28.1485	28.2538
Q9H9A6	LRRC40	Leucine-rich repeat-containing protein 40	Undefined	21	21	40.5	68.249	+	5.10266	0.000347826	-0.326208	-5.31722	25.527	25.4127	25.9296	25.8037	25.9031	25.918	25.8888	25.9007	25.7855	25.574	26.0606	25.7685	25.8389	25.598	26.0286	25.699	25.54	25.4138	25.5071	25.3704	25.3257	25.2804	25.5453	25.427	25.0317	25.6168	25.4105	25.3656	25.6519	25.6244	25.6868	25.4925	25.3213	25.6129
Q06830	PRDX1	Peroxiredoxin-1	Undefined	22	18	78.4	22.11	+	5.08035	0.000333333	-0.353291	-5.29957	31.1198	30.6503	30.9989	31.1315	31.0403	31.1631	31.1019	31.1827	31.124	31.3834	31.1463	31.2447	31.0393	30.7827	31.1061	30.6448	30.6376	30.9355	30.6286	30.6568	30.6273	30.4694	30.5815	30.7388	30.6918	30.8656	31.1118	31.3301	30.5766	30.7364	30.7078	30.6925	30.5957	30.598
Q99961	SH3GL1	Endophilin-A2	Undefined	21	15	51.6	41.489	+	4.99314	0.00048	-0.412838	-5.2306	27.3938	26.7629	27.2216	27.6451	27.4165	27.4215	27.1761	27.4494	27.0823	27.1173	27.3798	27.2697	27.4728	26.7832	27.4479	26.7562	27.0602	26.9778	26.8856	26.4575	26.8535	26.7357	26.6869	26.948	26.9943	26.6495	26.3613	26.8889	26.7817	27.0603	27.1195	27.0427	26.946	27.0675
Q99816	TSG101	Tumor susceptibility gene 101 protein	Undefined	15	15	32.1	43.944	+	4.9434	0.000461538	-0.291904	-5.19126	25.0245	24.5942	25.0417	25.2815	25.1042	25.0737	25.1584	25.2165	24.9648	24.9988	25.1628	24.7736	25.0957	24.9039	24.9329	24.5762	24.643	24.8831	24.8171	24.7943	24.8343	24.6469	24.7098	24.6181	24.9063	24.7144	24.2909	24.8795	24.9178	24.8294	24.7122	24.6496	24.6151	24.8306
Q05086	UBE3A	Ubiquitin-protein ligase E3A	Undefined	18	18	22.1	100.69	+	4.86008	0.000444444	-0.373868	-5.12534	24.4223	23.8463	24.3265	24.5801	24.5513	24.4292	24.4291	24.5694	24.5532	24.3224	24.6555	24.4301	24.8122	23.957	24.5763	24.2095	24.2353	24.2307	23.9561	23.8264	24.1366	23.9587	24.1688	24.1433	24.2057	24.275	23.7431	24.1826	24.1659	24.1402	23.9102	23.7266	23.9612	23.9044
O00560	SDCBP	Syntenin-1	Undefined	8	8	37.9	32.444	+	4.85628	0.000428571	-0.626271	-5.12234	24.9104	24.1505	24.8738	25.3068	24.8821	24.9291	24.9988	24.8256	24.7829	23.8161	25.065	24.7145	25.2415	24.5486	25.0367	24.5398	24.318	23.9021	24.2563	23.9273	24.4442	24.0382	23.5919	24.7903	23.8465	23.9894	23.8456	24.5966	24.2984	23.7848	24.3728	24.5139	24.0431	24.3062
P68400	CSNK2A1	Casein kinase II subunit alpha	Undefined	20	20	53.7	45.143	+	4.78686	0.000689655	0.561132	5.06739	26.6621	27.3216	26.8574	26.0509	26.3596	26.6326	26.4828	25.9599	26.8014	26.757	26.7729	26.3431	26.1945	27.2219	26.6402	27.2593	27.3971	27.2591	26.8761	27.0397	27.3426	27.5957	27.5131	27.1604	27.3403	26.9425	26.6998	26.7141	27.3057	27.2695	26.9365	27.3359	27.2516	26.8962
P80723	BASP1	Brain acid soluble protein 1	Undefined	24	24	89.4	22.693	+	4.76978	0.0008	1.02961	5.05387	29.3583	29.8992	29.0252	28.4013	27.9538	27.9462	28.8851	29.485	28.5276	29.8843	28.3179	29.115	28.8162	29.9258	28.262	29.3185	29.494	31.0217	30.3012	30.3808	29.9916	30.3844	29.9477	30.2059	29.3116	30.3199	30.0981	29.794	30.3875	30.0073	29.6971	30.0603	28.9003	29.4241
Q96S52	PIGS	GPI transamidase component PIG-S	Undefined	9	9	23.8	61.655	+	4.72011	0.000774194	-0.565739	-5.01453	24.3409	23.8188	24.3372	24.7394	24.7078	24.1176	24.3034	24.1661	24.2847	23.8655	24.5967	23.7664	24.1252	23.8998	24.5782	23.7021	23.6724	23.7356	23.3087	23.2494	23.536	23.9616	23.8138	24.0376	24.1104	23.6078	22.7662	23.6375	24.1133	23.905	23.8777	23.3738	23.806	23.6564
O95169	NDUFB8	NADH dehydrogenase [ubiquinone] 1 beta subcomplex subunit 8, mitochondrial	Undefined	8	8	49.5	21.766	+	4.71378	0.000875	1.15664	5.00952	24.9836	27.1788	26.1164	25.3275	25.4358	25.2717	25.9378	24.8615	26.5276	25.9541	24.8029	25.8187	24.694	26.7807	25.3472	26.9696	27.302	26.4113	26.2099	26.248	27.1997	27.3942	27.4924	27.9024	26.9273	27.0952	25.6186	26.3885	27.1557	26.2984	26.0809	26.8955	27.5186	26.5835
P17987	TCP1	T-complex protein 1 subunit alpha	Undefined	33	33	64.7	60.343	+	4.7113	0.000848485	-0.347066	-5.00756	28.556	28.3877	28.8352	28.9493	29.1019	28.8238	29.0224	28.8022	28.7337	28.7001	28.962	28.7687	28.982	28.2183	28.948	28.4812	28.5947	28.6339	28.3935	28.4054	28.2494	28.2939	28.3087	28.3772	28.7101	28.289	28.1736	28.7343	28.5035	28.3269	28.6338	28.345	28.4438	28.4431
O15040	TECPR2	Tectonin beta-propeller repeat-containing protein 2	Undefined	6	6	5.1	153.85	+	4.69781	0.000941176	-0.406072	-4.99686	22.9173	22.3776	22.7944	22.7035	22.9486	22.9567	23.1798	22.9097	22.4796	22.8532	23.3487	22.7325	22.9626	22.6325	22.8061	22.5426	22.363	22.3132	22.2343	22.1924	22.4834	22.7194	22.4275	22.6044	22.6672	22.5781	22.935	22.6176	22.1716	22.4109	22.5084	22.0862	22.2821	22.111
P62829	RPL23	60S ribosomal protein L23	Undefined	8	8	65	14.865	+	4.69097	0.000914286	-0.506849	-4.99144	24.3196	24.1355	24.126	24.4042	24.1837	24.4392	24.2362	24.1549	23.5262	23.814	24.3031	24.1245	23.8907	23.7194	23.8781	23.4227	23.3983	23.6817	23.2674	23.8656	23.3765	23.4623	23.3302	23.3727	23.8009	23.3957	23.7431	23.3806	23.9354	24.2353	24.0695	23.8855	23.1054	23.2309
Q9UJ41	RABGEF1	Rab5 GDP/GTP exchange factor	Undefined	8	8	10.9	79.37	+	4.68343	0.000888889	-0.235729	-4.98548	23.7512	23.4583	23.7921	24.0595	23.7654	23.8611	23.9739	23.6702	23.7487	23.7728	23.9273	23.7205	23.9261	23.6023	23.7869	23.5606	23.5929	23.525	23.5109	23.539	23.4649	23.3276	23.5496	23.4789	23.7934	23.5105	23.3663	23.7869	23.745	23.4575	23.6574	23.5992	23.5447	23.4782
Q8N126	CADM3	Cell adhesion molecule 3	Undefined	15	15	43.2	43.299	+	4.6427	0.000972973	1.3791	4.95319	25.1996	26.9953	25.4869	24.0765	23.4796	23.6591	24.3892	24.2249	24.9886	25.9808	23.9378	25.4378	23.7435	26.1959	24.4971	26.0879	26.578	26.4769	25.9021	25.8845	26.354	26.5162	26.3802	27.2515	25.9564	26.7204	24.74	26.3241	26.7273	26.2944	25.2314	26.4026	26.0606	25.885
Q15027	ACAP1	Arf-GAP with coiled-coil, ANK repeat and PH domain-containing protein 1	Undefined	3	3	4.2	81.535	+	4.62784	0.000947368	-0.835062	-4.94141	26.5525	24.8622	25.7872	26.9142	26.5568	26.5446	26.4712	26.8064	26.4211	25.6009	26.7242	26.558	25.8443	25.5523	26.5113	25.662	25.0658	25.2183	25.7015	25.5587	25.0613	24.8395	25.4037	25.5551	25.75	25.2732	24.7817	25.9446	25.2849	25.8397	25.8919	25.3201	24.6684	26.0092
P19022	CDH2	Cadherin-2	Undefined	19	17	26.7	99.808	+	4.62729	0.000923077	0.565531	4.94097	25.8536	26.1763	25.7221	26.2412	25.8444	25.8043	25.8414	25.7312	25.6652	26.0543	25.0447	25.4138	25.5172	26.3974	25.8784	26.1702	26.3816	26.3473	26.117	26.3752	26.6039	26.4261	25.9508	26.5953	26.5288	26.2364	27.5231	26.0935	26.3405	26.1066	26.4004	26.2823	26.3328	26.3681
P09493	TPM1	Tropomyosin alpha-1 chain	Excitatory neuron	28	13	67.3	32.708	+	4.62013	0.0009	-0.539404	-4.9353	26.6241	25.809	26.9589	26.7915	26.8761	26.7743	26.3252	26.2525	26.5596	26.7005	26.5836	26.6795	26.6831	26.0921	26.4049	26.1685	26.1441	26.208	26.1612	26.1358	25.8022	25.7516	25.9526	26.5588	26.1681	25.6396	25.2762	25.833	25.7175	25.6399	26.2246	26.0543	26.0334	26.5609
Q3ZCW2	LGALSL	Galectin-related protein	Undefined	4	4	31.4	18.986	+	4.60546	0.000878049	0.505545	4.92367	24.3145	24.1319	24.5478	24.8301	24.0978	24.3072	24.4	24.3235	24.73	24.9763	24.2964	24.9844	24.383	24.929	23.9351	24.7271	24.8789	25.101	24.8819	25.1238	25.1488	24.9979	24.9329	25.3677	24.9704	25.443	25.4293	25.2438	24.8558	24.7952	24.6487	24.9608	24.6604	24.5413
Q13045	FLII	Protein flightless-1 homolog	Undefined	10	10	8.6	144.75	+	4.60393	0.000857143	-0.67964	-4.92245	24.879	24.0941	24.7064	25.0478	25.3196	24.7734	24.8917	25.1392	24.4944	24.7926	25.197	24.5601	24.9266	24.5025	25.2524	24.5425	24.3786	23.0688	24.0937	24.3745	24.4083	23.6642	24.3196	23.5539	24.1652	24.2628	23.9838	23.3978	24.5982	24.3878	24.7157	24.0996	24.4725	24.5299
Q04323	UBXN1	UBX domain-containing protein 1	Undefined	6	6	20.9	33.325	+	4.58168	0.000930233	-0.352528	-4.9048	24.0976	23.6588	23.7435	24.0293	23.7408	24.0148	23.7594	23.8925	23.8314	23.5644	24.1181	23.547	24.1818	23.4811	24.0209	23.134	23.3653	23.3813	23.4806	23.2723	23.7868	23.6623	23.2305	23.6659	23.4733	23.5365	23.5007	23.7075	23.4881	23.2146	23.566	23.4807	23.5885	23.8303
Q9H3K2	GHITM	Growth hormone-inducible transmembrane protein	Excitatory neuron	5	5	15.1	37.205	+	4.56944	0.000909091	-0.505222	-4.89509	23.8832	23.8622	23.8838	23.7454	24.015	23.8614	23.4956	23.9151	23.5087	23.981	23.6756	23.8261	23.472	23.7048	23.9583	23.1756	22.9092	23.0345	23.461	22.7421	22.9786	23.3457	24.0233	23.0592	23.018	23.2352	23.0559	23.5925	23.4015	23.383	23.5631	24.1648	23.0436	23.1457
Q96N16	JAKMIP1	Janus kinase and microtubule-interacting protein 1	Undefined	7	6	11.5	73.208	+	4.5667	0.000888889	-0.701305	-4.89292	25.5843	24.3967	25.6767	26.2192	25.7304	26.0782	25.5288	25.1737	25.5952	25.5855	25.7601	24.753	26.1373	25.1334	25.7465	25.0443	24.7517	24.9299	24.8171	25.0377	24.9461	24.1631	25.2951	24.6694	25.0135	24.5548	24.5299	25.1517	24.4516	25.167	25.2706	24.7261	24.2463	25.1677
Q7Z2W9	MRPL21	39S ribosomal protein L21, mitochondrial	Undefined	2	2	8.8	22.814	+	4.55746	0.000956522	-0.302792	-4.88559	23.5537	23.1448	23.6261	23.595	23.6403	23.8166	23.5923	23.8263	23.6926	23.6896	23.7516	23.7194	23.6159	23.3561	23.6609	23.3472	23.26	23.4292	23.2881	23.2939	23.426	23.1256	23.5378	23.3935	23.4936	23.244	22.9601	23.75	23.159	23.3842	23.0779	23.3605	23.3673	23.1054
P61960	UFM1	Ubiquitin-fold modifier 1	Undefined	3	3	68.2	9.1175	+	4.54057	0.00102128	-0.464518	-4.87219	24.0609	23.612	23.9819	23.7031	24.0142	24.2168	23.9432	23.4319	24.0915	24.3044	24.2414	23.618	24.2282	23.2945	23.8158	23.4718	23.5925	23.5853	23.5504	22.8549	23.9065	22.9747	23.3425	23.5982	23.5339	23.6054	23.4403	23.6187	23.4428	23.5594	23.5012	23.1717	23.35	23.247
P54284	CACNB3	Voltage-dependent L-type calcium channel subunit beta-3	Undefined	17	14	35.5	54.531	+	4.49716	0.001	-0.378347	-4.83772	26.2405	25.6781	26.3527	26.5694	26.3865	26.5848	26.6717	26.4307	25.8479	26.2371	26.4209	26.1632	26.3097	25.7215	26.3193	25.9082	25.9456	25.9371	25.6737	25.5508	25.9122	25.9407	26.0311	25.9996	25.95	26.1149	25.7252	25.8462	25.942	25.9449	26.075	25.8132	25.7648	25.7191
P50148	GNAQ	Guanine nucleotide-binding protein G(q) subunit alpha	Undefined	24	15	65.7	42.142	+	4.49348	0.000979592	0.444277	4.8348	27.2144	27.4145	27.4084	26.7553	26.6411	27.0121	27.3204	27.2185	27.4044	27.6357	26.8351	27.2124	26.6451	27.7312	26.8963	27.5804	27.8416	27.7203	27.4466	27.5291	27.6657	27.8193	27.7002	27.6848	27.6859	27.6366	27.099	27.3251	27.7802	27.779	27.5356	27.5872	27.4939	27.5009
P04216	THY1	Thy-1 membrane glycoprotein	Neuron	7	7	38.5	17.935	+	4.48127	0.00096	1.83819	4.8251	28.0107	31.036	29.2615	27.7616	26.3916	26.644	28.203	27.2395	28.7395	28.1776	26.4083	28.2728	25.7989	30.1547	27.8971	29.8229	30.2014	30.0136	29.5252	29.383	30.3027	30.855	30.0003	31.1314	29.5792	30.5676	27.9043	28.7712	30.2083	29.7513	29.1004	30.4342	30.1031	29.2667
P49418	AMPH	Amphiphysin	Neuron	37	35	54.1	76.256	+	4.46802	0.000941176	0.514175	4.81458	28.276	28.6278	27.8556	27.9068	27.4522	27.8765	27.9109	27.9127	28.1785	28.2772	27.4176	28.3519	27.8407	28.4616	27.754	28.2267	28.3514	28.9141	28.5087	28.3929	28.6717	28.6813	28.3373	29.2723	28.2516	28.6925	28.3892	28.609	28.3672	28.3547	28.3507	28.8514	28.4797	28.1937
P50395	GDI2	Rab GDP dissociation inhibitor beta	Undefined	35	24	70.6	50.663	+	4.46566	0.001	-0.359596	-4.8127	27.9445	27.7617	27.7909	28.0369	27.7315	28.0845	27.8082	28.5734	27.6561	27.6559	28.1413	27.9111	27.9987	28.0897	27.6659	27.5285	27.6407	27.8334	27.6207	27.243	27.6767	27.623	27.1986	27.662	27.6692	27.5715	27.6374	27.5693	27.6118	27.6782	27.6099	27.8378	27.2419	27.2577
O43237	DYNC1LI2	Cytoplasmic dynein 1 light intermediate chain 2	Undefined	17	16	41.7	54.099	+	4.45644	0.000981132	0.330341	4.80537	25.7336	26.4484	25.8683	26.0913	25.8188	25.7645	25.8711	25.752	25.8615	25.9849	25.8848	25.8009	25.3752	26.0839	25.6801	26.1281	26.3266	26.0426	26.2566	26.1702	26.3381	26.4628	26.3832	26.3318	26.3366	26.304	25.8886	26.1607	26.4169	26.0517	26.051	26.1064	25.9918	26.0197
Q13098	GPS1	COP9 signalosome complex subunit 1	Undefined	15	15	33.6	55.536	+	4.45641	0.000962963	-0.252329	-4.80535	26.6931	26.4004	26.4587	26.7336	26.6466	26.6122	26.4119	26.6816	26.5254	26.5729	26.8648	26.5639	26.8784	26.4208	26.3477	26.2515	26.0224	26.2774	26.6137	26.3055	26.3573	26.1997	26.268	26.1524	26.378	26.3508	26.4127	26.5083	26.4971	26.2585	26.5477	26.3438	26.3258	26.2973
Q14019	COTL1	Coactosin-like protein	Undefined	13	13	78.2	15.945	+	4.43064	0.00101818	-0.726962	-4.78487	26.0878	25.0183	25.3976	25.4975	25.189	26.1468	25.0846	26.7206	25.487	25.271	26.147	25.7667	26.0851	25.5294	25.2624	24.7649	24.6874	25.2728	25.3517	25.2401	25.4586	24.6437	24.6837	24.5133	24.6289	25.1422	25.1921	25.3797	24.1982	25.1723	24.926	25.2908	24.1783	24.7381
P43304	GPD2	Glycerol-3-phosphate dehydrogenase, mitochondrial	Undefined	47	47	60.1	80.852	+	4.3981	0.00128571	-0.327138	-4.759	28.7909	28.3086	28.6716	28.6964	28.6364	28.4264	28.673	28.7611	28.6718	28.9056	28.7424	28.6539	28.256	28.5335	28.5571	28.2059	28.3831	28.4337	27.9147	27.965	28.1944	28.4957	28.6854	28.4438	28.1736	28.2746	28.4689	28.1362	28.4538	28.461	28.3562	28.3305	28.3054	27.8633
P50991	CCT4	T-complex protein 1 subunit delta	Undefined	31	31	62.3	57.924	+	4.38045	0.00126316	-0.275328	-4.74495	28.256	28.1108	28.3632	28.2564	28.27	28.302	28.2844	28.4189	28.1331	28.2254	28.3564	28.1819	28.1904	27.8464	28.2155	28.138	28.2016	28.0751	27.8395	27.8132	27.8248	27.9725	27.9646	27.6633	28.28	27.9047	27.54	27.9877	28.0616	28.0277	28.1699	28.0342	27.8259	27.7648
P49841	GSK3B	Glycogen synthase kinase-3 beta	Undefined	13	8	36.4	46.744	+	4.37946	0.00124138	0.383107	4.74417	25.6607	26.1301	26.0325	25.6956	25.4936	25.105	25.7171	25.5243	25.983	25.5608	25.39	25.3688	25.2794	25.8241	25.4132	25.9723	26.2169	26.0445	25.8059	25.8539	25.9257	26.1721	26.0858	26.15	26.2498	26.0718	25.5395	25.8812	26.2425	25.9625	25.8781	26.0361	25.8916	25.9243
Q13838	DDX39B	Spliceosome RNA helicase DDX39B	Undefined	18	18	40.2	48.991	+	4.37814	0.00122034	-0.351435	-4.74312	26.8963	26.5329	26.94	27.3116	27.1054	26.6978	26.9517	27	26.6589	26.4785	27.0247	26.6755	26.796	26.5842	26.7664	26.4859	26.4913	26.979	26.447	26.5442	26.252	26.1958	26.4263	26.3243	26.6786	26.3683	26.0981	26.3219	26.6457	26.6818	26.555	26.4761	26.5278	26.5558
Q9UHC6	CNTNAP2	Contactin-associated protein-like 2	Neuron	28	28	26.7	148.17	+	4.37029	0.0012	0.453282	4.73687	26.736	27.4284	26.8899	26.5433	26.7129	27.1776	27.1921	26.5949	27.1097	26.862	26.694	27.1427	26.4789	26.5172	27.0167	27.2332	27.695	27.0393	27.1633	26.9484	27.4841	27.6	27.4593	27.8939	27.2385	27.5425	26.8113	27.5147	27.3971	27.2482	27.19	27.3598	27.2056	27.1767
Q8WUK0	PTPMT1	Phosphatidylglycerophosphatase and protein-tyrosine phosphatase 1	Undefined	4	4	20.4	22.843	+	4.37028	0.00118033	-0.671052	-4.73686	24.1218	23.3798	24.1519	24.7624	24.7919	24.6576	24.4911	24.3215	24.343	23.8847	23.9802	23.9259	23.9236	23.8797	24.5517	23.8713	23.4832	23.5657	23.5134	23.3065	23.4676	22.7337	23.7531	23.6172	23.4241	23.52	22.7662	24.4371	22.9774	23.5594	24.2399	23.7023	23.5466	23.7769
P60983	GMFB	Glia maturation factor beta	Undefined	13	12	60.6	16.713	+	4.36601	0.00116129	-0.382378	-4.73346	27.6763	27.4142	27.5495	27.7284	27.5055	27.5098	27.2988	27.9183	27.5685	27.7565	27.4187	28.0007	27.6477	27.5283	27.5801	27.3829	27.1557	27.4861	27.1391	27.5033	27.5598	27.2775	27.1413	26.769	27.3294	27.5429	26.5645	27.2558	27.3183	27.2622	27.2703	26.9201	26.9838	27.4008
P07737	PFN1	Profilin-1	Undefined	13	9	75	15.054	+	4.36384	0.00114286	-0.339083	-4.73174	27.4768	27.0607	27.2328	27.0668	26.8401	27.0223	26.8495	27.5109	27.003	26.8309	27.4598	27.0016	27.3926	27.0674	26.7953	26.7894	26.8751	27.0838	26.7277	26.803	26.859	26.8429	26.5269	26.6539	26.4695	26.8105	27.0724	26.8009	26.5972	26.6294	26.7584	26.7107	26.9846	26.6022
P48454	PPP3CC	Serine/threonine-protein phosphatase 2B catalytic subunit gamma isoform	Undefined	10	7	20.3	58.129	+	4.36126	0.001125	-0.325232	-4.72968	24.3719	23.8657	24.3786	24.8421	24.3229	24.2513	24.6694	24.4019	24.3545	24.0484	24.0833	24.0269	24.0341	24.1191	24.3752	24.1444	23.9217	23.9214	23.7479	23.8258	24.2559	23.9163	23.9272	24.0576	23.9996	23.7758	23.8395	24.1911	23.8877	23.8389	23.9384	23.8855	24.0503	23.9459
Q9UJ14	GGT7	Glutathione hydrolase 7	Undefined	15	15	27.2	70.466	+	4.35697	0.00110769	0.576513	4.72627	24.3744	25.0333	24.3064	24.2595	24.2284	23.8207	24.8148	24.2617	24.8451	24.066	24.2457	24.4211	23.5692	25.1177	23.8624	24.7291	25.1598	24.8539	24.639	24.768	24.8606	25.1164	25.0599	25.1511	24.9645	24.6199	24.2641	24.7082	25.3221	25.079	25.0818	25.2533	25.0194	24.9238
O43681	GET3	ATPase GET3	Undefined	12	12	41.7	38.792	+	4.35333	0.00109091	-0.303538	-4.72337	26.9201	26.389	26.9759	27.0637	26.8629	26.9851	26.8903	26.9787	26.6584	26.7743	26.9413	26.6047	26.9508	26.4887	26.9242	26.7208	26.7506	26.6227	26.4698	26.4292	26.4506	26.0551	26.5985	26.2737	26.5819	26.4362	26.328	26.7416	26.6218	26.5993	26.6592	26.5936	26.478	26.5391
Q8N9F0	NAT8L	N-acetylaspartate synthetase	Undefined	4	4	13.6	32.837	+	4.34742	0.00107463	-0.44768	-4.71867	23.7448	23.7394	24.0567	24.3111	23.9308	23.955	24.1617	23.9874	23.8231	23.7916	24.0381	23.646	23.5346	23.2575	23.9201	23.769	23.2328	23.1966	23.1962	23.0101	23.2162	23.1511	23.6348	23.4148	23.7358	23.1808	24.1176	23.5739	23.2535	23.2633	23.6967	23.2173	23.6227	23.3483
Q9H4L5	OSBPL3	Oxysterol-binding protein-related protein 3	Neuron	6	6	8.1	101.22	+	4.32643	0.00111765	-0.714917	-4.70195	23.3872	22.6253	23.0999	24.1899	23.2523	23.7713	24.2239	23.7602	22.9348	24.4228	23.5665	23.2452	22.5638	22.7117	23.6243	22.7147	22.9521	22.7229	22.5178	22.2187	22.8802	22.7703	22.7699	22.2083	23.1237	22.5481	22.6677	22.7062	23.0644	23.2238	22.5234	22.4519	22.5221	22.9106
O14972	VPS26C	Vacuolar protein sorting-associated protein 26C	Undefined	3	3	10.8	33.01	+	4.28769	0.00115942	-0.301695	-4.67109	22.6863	22.4462	22.7135	23.1683	22.6474	23.0172	22.3879	22.6388	22.9449	22.5404	22.3724	22.6068	22.9821	22.7422	22.9435	22.3839	22.5152	22.2512	22.5009	22.4903	22.4324	22.2212	22.361	22.2266	22.4516	22.5303	22.6858	22.2494	22.3887	22.3787	22.3881	22.4894	22.4223	22.6285
Q96HN2	AHCYL2	Adenosylhomocysteinase 3	Astrocyte	16	8	22.9	66.72	+	4.24484	0.00125714	-0.477664	-4.63693	26.3219	26.103	26.6301	26.4235	26.2494	26.4922	26.0044	26.5958	26.3025	25.918	26.5605	26.319	26.0165	26.1703	26.5042	25.935	26.0254	26.1295	25.9327	25.7299	25.6936	25.7165	25.7341	26.053	25.8588	25.9688	24.594	25.5947	25.8216	25.8718	26.2554	25.8158	26.0885	25.946
O75787	ATP6AP2	Renin receptor	Undefined	8	8	24	39.008	+	4.23226	0.00123944	0.415922	4.62688	23.6699	24.0013	24.0387	23.8442	23.9501	24.089	23.78	23.792	23.5031	23.4765	23.9158	23.4316	23.4415	24.0826	23.5602	24.1337	23.9437	23.9697	23.6165	24.1306	24.2048	24.3396	24.2869	24.5948	24.2086	24.4494	24.0699	24.2629	24.5811	24.3495	24.0002	24.645	23.7921	23.9873
Q9BYX7	POTEKP	Putative beta-actin-like protein 3	Undefined	11	2	29.3	42.016	+	4.22707	0.00122222	-1.31723	-4.62275	27.0698	26.0958	27.0558	27.5552	27.7925	27.4748	26.9867	27.7056	26.5861	25.8689	27.1445	25.941	27.1377	25.4937	27.925	26.3517	25.4219	24.3924	25.1937	25.6529	24.8034	25.4809	26.0381	24.3224	26.8423	25.1958	24.8905	24.6312	25.2704	25.8973	27.5233	25.4468	26.5258	26.6136
Q96DE0	NUDT16	U8 snoRNA-decapping enzyme	Undefined	8	7	40.5	21.273	+	4.21854	0.00120548	-0.378717	-4.61594	24.0968	23.7534	24.2376	24.4074	24.3224	24.2724	24.6912	23.9623	24.2302	24.2597	24.1446	23.9748	24.5945	23.8607	24.4536	23.9841	24.0142	23.829	23.5397	23.7635	23.6931	23.548	23.8048	23.6556	23.9039	23.7041	24.3123	24.3079	23.784	23.7333	24.0223	23.6673	23.7542	23.9145
Q9H3H3	C11orf68	UPF0696 protein C11orf68	Undefined	6	6	21.2	31.43	+	4.20176	0.0012973	-0.450932	-4.60255	24.9022	24.5733	24.4028	24.7286	24.7567	25.1197	24.7947	24.8675	24.7338	24.907	24.8844	24.9012	25.2288	24.7675	24.7249	24.3562	24.5618	24.5072	24.4722	24.5598	24.6512	24.9886	24.3138	24.1031	24.2245	24.4665	23.8114	24.7412	23.7988	24.6436	24.3325	23.7241	24.1674	24.5797
Q9UEY8	ADD3	Gamma-adducin	Astrocyte	28	28	38.8	79.154	+	4.19234	0.00133333	-0.342497	-4.59502	27.2593	27.0513	27.2431	27.599	27.4256	27.7763	27.3449	27.3791	27.1938	27.5351	27.6055	27.0732	27.5254	27.4337	27.3781	27.1748	27.1301	27.1346	27.1724	26.8098	27.269	26.9958	27.0569	26.9098	27.0982	27.1366	26.5009	27.5912	26.8932	26.8424	26.921	27.168	27.1709	26.8931
P04899	GNAI2	Guanine nucleotide-binding protein G(i) subunit alpha-2	Undefined	24	10	65.4	40.45	+	4.19111	0.00131579	0.607983	4.59404	25.171	26.913	26.1479	25.4338	25.5928	25.6181	25.5795	25.5565	26.0366	26.1455	25.1213	26.0528	25.3605	26.5306	25.9006	26.2436	26.5929	26.7764	26.6384	26.2602	26.5651	26.9833	26.329	26.6543	26.4907	26.508	26.0888	25.9415	26.5819	26.2198	26.1697	26.3606	26.2547	26.2961
P20336	RAB3A	Ras-related protein Rab-3A	Undefined	19	11	78.2	24.984	+	4.17004	0.0012987	0.525725	4.57721	29.225	29.8458	29.5671	28.9011	28.3174	28.7032	28.9004	29.2741	29.3053	29.6424	28.7586	29.3042	28.838	29.6975	28.9816	29.4765	29.8202	29.6869	29.6585	29.6892	29.6866	29.7061	29.5018	29.6191	29.8155	29.7699	29.4706	29.159	30.1151	30.0056	29.6733	30.0579	29.4062	29.5356
Q9H8T0	AKTIP	AKT-interacting protein	Undefined	4	4	18.5	33.128	+	4.1678	0.00128205	-0.576212	-4.57542	23.5271	23.345	24.0574	24.3332	24.4153	24.0093	23.6968	23.4303	23.5629	23.078	24.0098	23.4343	24.3714	23.2777	24.3162	23.5452	23.4574	22.9127	23.2351	23.1059	22.7999	23.1147	23.3055	23.1446	23.8296	22.8781	22.935	23.7393	23.2549	23.2126	23.2915	23.2411	22.8793	23.198
P68871	HBB	Hemoglobin subunit beta	Undefined	23	15	100	15.998	+	4.15838	0.00131646	1.03441	4.56789	32.0433	31.6787	31.5564	31.7295	31.0567	31.271	31.9195	32.2754	30.8585	31.6048	31.983	33.879	31.5688	33.3054	32.1725	32.7439	32.9929	33.6571	33.3973	32.8326	31.8794	33.1035	33.4068	33.0751	32.5102	33.3548	33.3162	32.9829	33.7363	32.5253	31.8268	33.438	32.8421	32.6425
O43617	TRAPPC3	Trafficking protein particle complex subunit 3	Undefined	6	6	30.6	20.274	+	4.14249	0.0013	-0.481325	-4.55519	25.1118	23.9703	25.233	25.376	25.263	25.1785	25.3598	25.1615	24.762	24.8472	25.1455	24.8271	24.6488	24.4591	25.2382	24.5482	24.6254	24.9451	24.5539	24.2066	24.5076	24.5133	24.3826	24.2647	24.7598	24.6234	24.4057	24.1407	24.1049	24.7208	24.3398	24.4806	24.4728	24.7293
Q99714	HSD17B10	3-hydroxyacyl-CoA dehydrogenase type-2	Undefined	13	13	77	26.923	+	4.1396	0.00128395	-0.270842	-4.55288	27.3822	26.899	27.356	27.6162	27.5464	27.3379	27.5388	27.5098	27.183	27.0561	27.413	27.4047	27.3475	27.3013	27.7434	26.9819	27.2224	27.237	26.9209	26.8236	27.1085	27.038	27.2829	27.2887	27.2279	27.1612	27.2143	27.0281	26.9486	27.1211	27.1933	27.1064	27.0451	27.042
Q16181	SEPTIN7	Septin-7	Undefined	35	33	63.4	50.679	+	4.1384	0.00126829	0.597376	4.55192	29.6953	30.7962	29.913	29.6652	29.7431	29.916	29.8342	29.6498	29.9691	30.0532	29.7684	30.149	28.9199	30.6012	29.7664	30.6112	30.8505	30.5141	30.4214	30.3597	30.7201	31.1098	30.5134	30.9406	30.2894	30.8452	29.8616	30.2941	30.5662	30.1188	29.8369	30.3225	30.7019	30.4968
P03915	MT-ND5	NADH-ubiquinone oxidoreductase chain 5	Undefined	5	5	10.4	67.026	+	4.11973	0.00125301	0.518764	4.53699	23.9822	24.7142	24.6076	24.696	24.4681	24.4216	24.5682	24.3458	24.4771	23.9773	23.7225	24.3503	24.024	24.3688	24.4611	24.3475	24.7779	24.4744	24.6708	24.7531	24.7289	25.4056	25.3516	25.429	25.0266	25.224	24.7604	24.6899	25.3542	24.7222	24.8824	25.0053	24.6158	24.2043
Q9Y5X3	SNX5	Sorting nexin-5	Undefined	13	12	30.9	46.816	+	4.11832	0.0012381	-0.421095	-4.53585	23.9395	23.7933	23.7333	24.1728	24.0031	23.7101	23.564	24.024	23.8542	23.6402	24.2604	23.8012	24.5315	23.3818	24.0609	23.4152	23.5368	23.4068	23.0356	22.892	23.2859	23.4644	23.5436	23.503	23.5806	23.4611	23.5798	23.8545	23.7995	23.2737	23.6987	23.6061	23.8252	23.2992
P05023	ATP1A1	Sodium/potassium-transporting ATPase subunit alpha-1	Neuron	74	46	55.6	112.89	+	4.11337	0.00122353	0.347731	4.5319	30.8548	31.6713	31.5058	31.1228	31.1521	31.2295	31.338	31.103	31.394	30.9398	31.0345	31.2312	31.0076	31.6703	31.1369	31.5524	31.7836	31.4935	31.4776	31.286	31.6212	31.7528	31.6243	31.8995	31.6249	31.5724	31.0421	31.7605	31.6068	31.5029	31.6483	31.7985	31.5	31.3556
P52564	MAP2K6	Dual specificity mitogen-activated protein kinase kinase 6	Undefined	4	4	12	37.492	+	4.1129	0.0012093	-0.41306	-4.53152	22.5063	22.8205	22.7253	22.652	22.7102	23.1131	22.3835	23.0327	22.6747	22.766	22.4869	22.7134	22.9759	22.739	22.5143	22.3614	21.8889	22.3962	22.5263	22.1276	22.4612	22.2455	22.1131	22.9073	22.0854	21.9821	22.5617	22.8913	21.7847	22.1658	22.3693	22.1104	22.5228	22.3486
P13591	NCAM1	Neural cell adhesion molecule 1	Undefined	40	40	41.6	94.573	+	4.08572	0.00142529	0.635872	4.50976	29.8541	30.7499	30.0477	29.6227	28.8853	29.1575	30.4128	29.8103	29.8006	29.8802	29.1232	30.2623	29.6361	30.6455	29.4707	30.2837	30.6089	30.695	30.3865	30.219	30.5358	30.8622	30.5162	30.6147	30.5707	30.4898	29.9591	30.41	30.8885	30.662	30.2396	30.542	29.9618	30.2902
Q9HBH5	RDH14	Retinol dehydrogenase 14	Undefined	10	10	32.7	36.864	+	4.08493	0.00140909	-0.332407	-4.50914	25.7791	25.0323	25.8738	26.0158	26.0395	25.7192	25.948	25.8341	25.8654	25.7186	25.8315	25.7809	26.0132	25.3519	26.025	25.5866	25.4039	25.4877	25.2498	25.2632	25.2459	25.3672	25.7055	25.4113	25.623	25.5809	25.3142	25.6627	25.426	25.5226	25.6857	25.2941	25.3424	25.494
Q96DA6	DNAJC19	Mitochondrial import inner membrane translocase subunit TIM14	Undefined	4	4	32.8	12.498	+	4.08445	0.00139326	0.409728	4.50875	23.3123	23.8244	23.6337	22.6727	23.1944	23.6331	23.6271	23.0618	23.5485	23.5181	22.9749	23.7997	23.0567	23.3422	23.4111	23.9615	24.0398	23.6371	23.8054	23.5613	23.5229	23.8292	23.9466	23.9066	23.6882	23.7322	23.3781	23.671	23.7883	24.0293	23.7587	24.1671	23.8093	23.6593
Q9H492	MAP1LC3A	Microtubule-associated proteins 1A/1B light chain 3A	Excitatory neuron	6	4	34.7	14.272	+	4.07269	0.00137778	-0.506692	-4.49933	26.8076	26.951	27.2941	27.1521	27.4647	26.8602	26.9083	26.7966	27.5639	26.7622	26.9772	27.3481	26.8824	26.5063	26.9299	26.5078	26.8686	26.8276	26.5759	26.2758	26.4637	26.7567	26.4696	26.676	26.8458	26.2294	25.3366	26.8361	26.4902	26.3499	26.7698	26.616	26.4433	26.2933
Q16643	DBN1	Drebrin	Undefined	32	32	49.8	71.428	+	4.0661	0.00136264	0.365279	4.49405	28.4934	28.8148	28.5917	28.5866	28.3213	28.7253	28.7496	28.4631	28.1822	28.2169	28.5032	28.4557	28.1076	28.7017	28.1249	28.9233	28.7891	28.8271	28.671	28.9536	29.0073	29.245	28.8543	29.0861	28.7666	28.9456	28.3609	28.6624	28.8153	28.9383	28.4394	29.1446	28.4582	28.9673
P17677	GAP43	Neuromodulin	Undefined	23	23	84	24.802	+	4.03846	0.0013913	1.08309	4.4719	27.6967	28.9395	27.851	27.1367	26.07	27.1761	27.6082	28.3631	27.8452	28.7944	27.258	28.8329	27.4361	29.4251	27.3139	28.381	28.4461	29.5021	29.3315	29.4008	29.3174	29.5389	28.7019	29.3442	27.9593	29.1551	29.4363	28.7902	28.5108	28.8086	28.8323	29.5721	27.9153	28.7809
Q92572	AP3S1	AP-3 complex subunit sigma-1	Undefined	5	5	28.5	21.732	+	4.0307	0.00141935	0.451478	4.46568	23.6119	23.7723	23.113	23.7595	24.1381	23.3112	23.5434	22.9513	23.6748	23.5792	23.9071	23.1311	23.747	23.9305	23.3827	24.0865	24.1761	23.6674	23.748	24.1235	24.2213	24.1159	24.5174	23.718	23.9149	24.3254	24.4347	23.6101	24.0417	24.1112	24.0448	23.8279	23.8928	23.8346
Q86X55	CARM1	Histone-arginine methyltransferase CARM1	Undefined	9	9	13.8	65.853	+	4.01004	0.00144681	0.426729	4.44911	23.4214	23.4473	23.2919	23.5527	23.2037	23.1675	23.6021	22.9464	23.4134	23.9066	23.3005	23.455	23.0875	23.1686	23.0343	23.6015	23.7535	23.4929	23.3414	23.377	23.7057	24.0962	23.9996	23.7427	23.724	23.9774	23.9185	24.5057	24.1133	23.9099	23.3578	23.6292	23.5692	23.6243
Q9P273	TENM3	Teneurin-3	Neuron	11	9	4.7	300.95	+	3.99138	0.00147368	-0.661725	-4.43413	24.3796	23.6577	24.5249	24.5234	24.6809	24.3031	24.9536	24.68	24.2851	24.051	24.7109	25.0185	24.019	24.0743	24.5744	23.8116	24.1409	23.8614	23.477	23.6356	23.2637	23.7568	24.3532	23.2595	24.5339	23.982	23.6079	22.3973	24.1688	24.2002	23.8549	23.9093	23.6514	23.7146
Q7Z3B1	NEGR1	Neuronal growth regulator 1	Neuron	8	8	30.5	38.719	+	3.98854	0.00145833	0.544409	4.43185	26.3204	26.6865	26.4845	26.0625	25.9718	25.5713	26.6881	26.1326	25.9305	26.8093	25.5204	27.0652	26.117	26.6633	25.9799	26.6193	26.9101	27.2361	26.4695	26.6779	26.7877	27.0375	26.5625	26.8998	26.8589	26.9621	27.132	26.2717	27.0753	27.1154	26.7064	26.8503	26.6155	26.6264
Q9BR01	SULT4A1	Sulfotransferase 4A1	Neuron	10	10	37.3	33.084	+	3.97568	0.00148454	-0.385071	-4.42153	26.0663	25.6162	25.8812	26.0782	25.7762	26.4457	25.8561	25.903	26.1114	25.948	26.2741	26.0118	26.0609	25.8738	25.9528	25.7147	25.7404	25.8174	25.7688	25.4701	25.7359	25.4292	25.5322	25.8534	25.6338	25.6559	24.5837	25.8046	25.7473	25.5446	25.8341	25.7399	25.5059	25.389
P07741	APRT	Adenine phosphoribosyltransferase	Undefined	6	6	34.4	19.608	+	3.96298	0.00146939	-0.351945	-4.41133	24.9336	24.4406	25.2443	24.4973	24.7288	24.6172	24.489	25.153	25.0515	24.8217	25.1075	25.0096	24.812	24.669	24.6595	24.7107	24.2945	24.817	24.4	24.5995	24.5793	24.2256	24.6623	24.3335	24.2132	24.5518	24.2893	24.6628	24.0647	24.4654	24.6326	24.2481	24.6505	24.4096
P48556	PSMD8	26S proteasome non-ATPase regulatory subunit 8	Undefined	9	9	31.1	39.611	+	3.95894	0.00145455	-0.343224	-4.40808	25.9665	25.2932	26.0046	25.9092	25.67	26.025	25.8346	25.9192	25.7598	25.7212	25.9737	25.9709	25.6019	25.4308	25.9323	25.4593	25.4985	25.5837	25.6388	25.4779	25.233	25.1832	25.4963	25.7006	25.0922	25.4373	25.422	25.969	25.5518	25.4735	25.7137	25.5184	25.0578	25.1882
Q96DV4	MRPL38	39S ribosomal protein L38, mitochondrial	Undefined	6	6	16.1	44.596	+	3.95502	0.00144	-0.502526	-4.40493	23.6938	22.9332	23.8823	24.312	24.056	24.0477	24.012	24.0843	23.5798	23.2321	23.9751	23.4553	23.8047	23.2902	24.1678	23.355	23.3044	23.119	23.0802	23.1918	22.9557	22.7876	23.6134	23.268	23.3269	23.3284	22.935	23.9075	23.2249	23.5826	23.391	23.3243	22.9289	23.4275
Q96QZ7	MAGI1	Membrane-associated guanylate kinase, WW and PDZ domain-containing protein 1	Neuron	15	15	14.9	164.58	+	3.93302	0.00146535	0.299876	4.38724	24.4942	24.9644	24.8099	24.8495	25.1508	24.5618	24.8812	24.7089	24.5634	24.5332	24.6616	24.8996	24.4502	24.8862	24.6865	24.8551	24.9254	24.7836	25.1113	24.8982	25.2557	25.4504	24.9085	25.286	24.6789	25.0429	25.0898	24.8734	25.0615	24.9191	25.0799	25.0706	25.1829	25.2863
Q9Y3A5	SBDS	Ribosome maturation protein SBDS	Undefined	13	13	43.2	28.763	+	3.9274	0.00145098	-0.325943	-4.38273	25.113	25.1832	25.3419	25.3051	25.5798	25.5129	25.5652	25.3488	25.6462	25.0759	25.3089	25.0861	25.462	24.9214	25.4553	25.0902	24.8356	24.8887	24.9599	24.4476	25.0235	25.0565	25.2386	25.0895	24.9165	25.0303	25.2269	25.3052	24.8498	25.0624	25.2987	24.6283	24.9798	25.0927
Q15370	ELOB	Elongin-B	Undefined	8	8	55.1	13.133	+	3.92685	0.00143689	-0.696032	-4.38228	25.8619	24.1671	25.4764	26.0145	25.7956	26.5643	26.0232	26.0508	25.5268	25.8547	26.1781	25.5334	26.2904	25.0329	25.6461	25.4117	25.0062	25.0183	25.2466	25.0173	25.1185	24.4786	24.5474	24.4337	25.1676	24.9328	25.5059	25.7393	24.7276	25.1744	25.3817	25.0187	24.7439	25.0592
Q9Y570	PPME1	Protein phosphatase methylesterase 1	Undefined	14	14	36.5	42.315	+	3.90358	0.00161538	-0.276599	-4.36356	25.9141	25.4052	25.6691	26.0843	25.6541	26.0807	25.8192	25.8794	25.8435	25.9895	26.2427	25.6522	25.9757	25.5423	25.8034	25.6863	25.6558	25.6782	25.5941	25.4471	25.5455	25.1879	25.3564	25.6472	25.7431	25.5887	25.4815	25.7458	25.5401	25.5871	25.5085	25.6943	25.3764	25.5842
Q6N022	TENM4	Teneurin-4	Neuron	25	19	9.5	307.95	+	3.89503	0.0016	-0.419036	-4.35668	25.2816	24.4098	25.3743	25.7091	25.6062	25.367	25.7859	25.3924	25.2327	25.4767	25.3466	25.4856	25.2647	24.7698	25.4509	24.9847	25.0714	24.8847	24.5837	24.5726	24.8784	24.7687	25.0994	24.714	25.1961	25.1934	24.6618	25.058	25.0738	24.8939	25.2009	24.9308	24.5914	24.9549
O43432	EIF4G3	Eukaryotic translation initiation factor 4 gamma 3	Undefined	26	24	19.1	176.65	+	3.89072	0.00158491	-0.548679	-4.35321	25.071	24.4383	25.1739	25.4459	25.0493	25.1518	24.7987	24.7295	24.7437	24.4759	25.3621	24.5225	25.1346	24.291	25.1533	24.6276	24.246	24.2207	24.7308	24.5597	24.2068	23.7502	24.258	23.8555	24.5552	24.0999	23.5557	24.8224	24.657	24.4296	24.9783	24.4702	24.1579	24.5462
Q12765	SCRN1	Secernin-1	Excitatory neuron	19	19	49	46.382	+	3.86168	0.00175701	-0.452734	-4.32982	28.7231	28.1715	28.3192	28.3138	28.2907	29.2179	28.0053	28.9612	28.4428	28.6179	28.787	28.9388	28.5674	28.4878	28.1926	28.0441	27.9241	28.5426	28.475	28.2614	28.4772	27.8374	27.5936	27.7178	28.1302	28.3246	27.9021	28.19	27.8976	28.1425	28.1646	28.0704	27.6992	28.1838
Q14789	GOLGB1	Golgin subfamily B member 1	Undefined	11	10	4	376.01	+	3.8607	0.00174074	-0.618693	-4.32902	24.322	24.6308	24.7165	24.839	24.7816	25.3042	24.6515	24.894	24.7612	23.4579	24.8585	24.5326	24.728	24.4498	24.197	24.2329	23.7245	24.0347	24.5293	24.3736	23.9116	23.362	24.0556	24.3299	24.204	24.0059	23.3178	24.612	23.19	24.4579	24.2628	23.7679	23.7416	23.6886
Q9H074	PAIP1	Polyadenylate-binding protein-interacting protein 1	Undefined	4	4	7.5	53.524	+	3.85937	0.00172477	-0.437737	-4.32795	24.1178	23.3101	23.7594	23.9845	23.4805	24.1102	23.9904	23.895	23.743	24.046	24.2414	23.5984	23.4889	23.8469	23.4182	23.0429	23.2617	23.916	23.5023	23.6561	23.3987	23.1691	22.7701	23.0631	23.187	23.244	23.7579	23.3693	23.2634	23.6995	23.5003	23.6684	23.0006	23.4514
Q2M2I8	AAK1	AP2-associated protein kinase 1	Undefined	27	27	41.9	103.88	+	3.85924	0.00170909	0.309496	4.32785	27.0792	27.5201	27.0961	27.2336	27.2391	27.2398	27.2455	27.2464	27.3087	26.9509	27.2108	26.9185	26.6637	27.4924	27.1527	27.5039	27.5588	27.2728	27.3975	27.2684	27.6937	27.7339	27.5667	27.8937	27.5091	27.4817	27.0571	27.5946	27.5646	27.1891	27.321	27.4648	27.6125	27.4866
Q9P2B2	PTGFRN	Prostaglandin F2 receptor negative regulator	Undefined	17	17	17.4	98.555	+	3.84834	0.00169369	0.631651	4.31906	24.7249	25.6181	25.0982	24.4791	24.3871	23.6027	25.5244	24.8731	24.8345	24.2243	24.5324	24.525	24.2732	25.4917	24.789	25.372	25.4317	25.1925	24.9349	25.0324	25.5417	25.7811	25.7373	25.8917	25.287	25.6488	24.9546	25.0537	25.7032	25.4876	25.3061	25.3318	25.1489	25.0695
O43264	ZW10	Centromere/kinetochore protein zw10 homolog	Undefined	3	3	3.9	88.828	+	3.83137	0.00171429	-0.768832	-4.30537	25.5305	24.5042	25.9161	26.2807	26.3718	26.5461	25.9501	25.8794	25.6866	25.6177	26.3734	25.7257	26.9666	24.9175	26.2263	25.5935	25.0331	25.2555	25.5536	24.7012	24.9129	24.615	25.4503	24.4235	25.5276	24.6368	25.1689	25.7464	25.278	25.2498	25.4431	25.1292	24.3653	25.3991
Q9Y5J7	TIMM9	Mitochondrial import inner membrane translocase subunit Tim9	Undefined	5	5	65.2	10.378	+	3.82851	0.00169912	-0.633943	-4.30307	25.5248	24.328	25.5154	25.4751	26.445	25.8387	26.0789	26.0209	25.1061	25.1697	25.5229	25.3539	25.5529	24.6264	25.4716	24.9153	24.7958	24.9187	24.744	24.5909	24.495	24.6737	25.1386	24.9601	24.9964	24.7455	24.0903	25.4329	24.9103	25.1065	25.3872	24.5331	24.6406	24.7854
Q92947	GCDH	Glutaryl-CoA dehydrogenase, mitochondrial	Undefined	8	8	25.6	48.127	+	3.80696	0.00178947	-0.386552	-4.28567	25.6694	25.1174	25.5788	26.0463	25.8498	25.6053	25.7913	25.4256	25.4758	25.1236	25.7043	25.6614	25.1491	25.6649	25.7704	25.1895	25.5812	25.3177	24.9157	25.1417	25.0844	25.1912	25.1185	25.1643	25.2411	25.7813	24.6889	24.8481	25.2373	25.277	25.1421	25.5163	25.0402	25.1147
Q9GZT8	NIF3L1	NIF3-like protein 1	Undefined	6	6	21	41.968	+	3.80372	0.00177391	-0.487842	-4.28305	24.4174	23.9154	24.1922	24.1279	24.1549	24.2852	24.0123	24.7871	23.7989	24.066	24.3001	24.6495	24.4936	24.0576	23.8377	23.3098	23.6662	24.5188	24.0269	23.0578	23.6808	23.6536	23.2959	23.8873	23.715	23.7475	23.1336	24.2336	23.6965	23.8649	24.0453	23.8633	23.6201	23.6353
O75822	EIF3J	Eukaryotic translation initiation factor 3 subunit J	Undefined	8	8	26	29.062	+	3.79232	0.00186207	-0.538769	-4.27385	24.6277	24.1134	24.2429	24.2483	24.3878	24.812	24.3037	25.0007	23.9379	24.3326	24.6432	24.0505	25.0939	23.8986	24.3064	23.8493	23.0459	24.1521	24.0511	24.3367	23.9973	23.6404	23.1926	24.0425	23.4748	24.1207	23.8114	24.0314	23.7036	23.7099	24.487	24.1042	23.5957	24.0163
Q9UDW1	UQCR10	Cytochrome b-c1 complex subunit 9	Undefined	2	2	38.1	7.3084	+	3.78576	0.00184615	0.595062	4.26855	24.5099	25.0224	25.29	24.8099	24.4609	25.0845	25.2679	24.1975	25.313	25.0816	24.601	25.3081	24.0664	25.5798	24.9552	25.0887	25.8171	25.4106	25.233	25.161	25.6478	25.5625	25.8158	25.7694	25.4428	25.7203	26.5129	25.5024	25.5317	25.0751	25.4482	25.6805	25.0106	25.0367
P42766	RPL35	60S ribosomal protein L35	Undefined	5	5	22.8	14.551	+	3.77016	0.0019322	-0.554676	-4.25593	26.3088	25.5408	26.3293	26.3769	26.7041	26.3417	26.3818	26.0348	26.1379	25.933	26.5507	25.8444	25.9706	25.4296	26.3278	25.6093	25.5262	25.7919	25.6336	25.7585	25.3855	25.2454	25.7951	25.096	25.8078	25.3377	24.5058	25.6214	25.731	26.3284	26.2189	25.6852	25.6259	25.5593
P60709	ACTB	Actin, cytoplasmic 1	Undefined	46	1	85.3	41.736	+	3.77003	0.00191597	0.625907	4.25583	34.6207	35.5371	34.8658	34.1674	34.6003	33.8859	34.0466	34.3872	35.0003	35.1359	34.2052	35.2641	34.4338	35.5495	34.7149	35.7474	35.6133	35.3874	35.3283	35.3788	35.3354	35.0828	35.312	35.0955	35.2298	35.519	34.7844	34.4929	35.5007	35.4582	34.9404	35.5532	35.8407	35.4841
Q8N2K0	ABHD12	Lysophosphatidylserine lipase ABHD12	Undefined	16	16	47.2	45.096	+	3.75699	0.00193333	0.509699	4.24529	23.8389	24.6113	23.9645	23.711	23.8381	24.0785	24.3827	23.8951	24.5846	23.7674	23.4573	23.2472	23.7498	24.4377	24.0682	24.4597	24.8591	24.0528	24.2654	24.1489	24.3983	24.7595	24.6658	25.1743	24.5481	24.8633	24.2869	24.6686	24.5705	24.5922	24.0754	24.4099	24.3556	24.0642
Q99784	OLFM1	Noelin	Undefined	14	14	31.5	55.342	+	3.75075	0.00204959	0.419275	4.24023	26.5121	26.8565	26.5754	26.5691	26.1318	26.283	26.8193	26.3086	26.0998	26.3901	26.4974	26.5809	26.2455	26.9174	26.2723	26.5985	26.9891	26.7922	26.5782	26.3204	27.1892	27.3787	26.9529	27.6142	26.721	27.1195	26.7814	26.5657	27.0185	27.037	26.7407	27.0015	26.8453	26.664
Q9UPY8	MAPRE3	Microtubule-associated protein RP/EB family member 3	Undefined	21	17	52.3	31.982	+	3.74595	0.00209836	0.384531	4.23635	27.3262	28.0581	27.6223	27.3792	27.7298	27.2104	27.5447	27.4813	27.8419	27.6297	27.3299	27.5579	27.0168	27.6211	27.7203	27.7671	27.8804	27.8696	27.897	27.8543	28.0252	28.3623	28.1777	27.9836	27.9335	28.3209	27.3438	27.4865	28.2762	27.828	27.5869	28.0458	27.893	27.9956
P63092	GNAS	Guanine nucleotide-binding protein G(s) subunit alpha isoforms short	Neuron	19	12	36.5	45.664	+	3.74336	0.0020813	0.5042	4.23425	26.6081	26.9114	26.9306	26.0827	26.0489	26.439	26.2853	26.565	26.7917	27.3437	26.5779	27.0861	26.3154	27.0991	26.2925	26.9878	27.2182	27.1299	26.9403	26.8435	27.3002	27.4529	27.4592	27.4574	27.2407	27.3605	26.121	27.2001	27.2185	27.2741	27.0525	27.1397	27.131	26.9301
P00505	GOT2	Aspartate aminotransferase, mitochondrial	Undefined	35	35	74.4	47.517	+	3.73615	0.00209677	0.422231	4.22842	30.4565	31.0712	30.8313	30.6599	30.9398	30.9378	30.7535	30.5606	31.0862	30.8009	30.5021	31.006	29.8828	31.1619	30.7734	31.4246	31.4909	30.8007	30.7831	30.8241	31.0358	31.3292	31.3314	31.7213	31.1635	31.3925	30.9506	31.2719	31.1516	31.007	31.0191	31.3908	31.3584	31.0462
P30086	PEBP1	Phosphatidylethanolamine-binding protein 1	Neuron	21	21	88.8	21.057	+	3.73224	0.00208	0.690058	4.22525	29.9614	31.1637	30.297	29.5967	29.3654	29.577	29.6477	30.0009	30.3943	30.3835	28.9482	30.2132	29.4057	31.0299	29.6369	30.3899	30.9288	30.9037	30.8222	30.6957	31.135	30.9939	30.5126	31.1308	30.4653	31.1088	30.2041	30.2308	30.6373	30.5513	30.1587	30.8723	30.5053	30.3853
Q7L099	RUFY3	Protein RUFY3	Excitatory neuron	26	24	58.6	52.964	+	3.70703	0.00228571	-0.289657	-4.20483	28.1249	27.7223	28.1546	28.2252	28.4077	28.4675	28.2783	28.2042	28.2177	28.1839	28.4001	28.0367	28.3763	27.9892	28.158	28.0047	27.9883	27.8915	28.1756	27.8595	28.1831	27.7362	28.0249	27.2911	27.9986	27.8002	27.7634	27.8614	28.0022	28.0352	28.1489	27.8027	27.7029	27.9587
O00217	NDUFS8	NADH dehydrogenase [ubiquinone] iron-sulfur protein 8, mitochondrial	Undefined	9	9	37.1	23.705	+	3.70617	0.00226772	0.415713	4.20413	25.7549	25.7933	25.9333	25.9676	25.7976	26.2898	26.1264	25.9119	26.4433	26.2873	25.9279	26.101	25.379	26.372	25.9306	26.3681	26.6055	26.1987	26.1103	25.9044	26.6389	26.5673	26.612	26.9418	26.5203	26.4939	26.0185	26.9223	26.5245	26.0761	26.3933	26.4961	26.4893	26.0371
P49902	NT5C2	Cytosolic purine 5'-nucleotidase	Undefined	8	8	18.4	64.969	+	3.69343	0.0023125	-0.480492	-4.19381	23.5114	22.3223	23.3529	23.3922	23.4584	23.7088	23.2486	23.6253	22.738	23.2426	23.8012	23.2408	23.0542	22.8536	23.3519	22.8871	22.672	22.8554	22.6078	22.6032	22.1533	22.5246	23.0769	22.7548	22.2434	22.8241	23.2346	22.9991	22.9115	23.055	23.1273	22.7733	22.766	22.744
P55209	NAP1L1	Nucleosome assembly protein 1-like 1	Neuron	10	8	29.7	45.374	+	3.69322	0.00229457	0.46448	4.19364	25.2421	26.1597	25.2466	25.2058	25.2457	25.6361	25.3265	25.4187	25.3126	25.269	25.4798	25.2191	24.9215	26.3842	25.3393	26.0628	25.9663	25.8362	25.9079	25.9738	26.4319	25.9013	25.6607	26.1242	25.9091	26.0152	25.5442	25.6529	26.2476	25.4541	25.6763	26.0816	26.0694	25.4247
O14559	ARHGAP33	Rho GTPase-activating protein 33	Undefined	5	4	4.2	137.21	+	3.68715	0.00230769	-0.534302	-4.18871	22.7195	22.0011	22.4278	22.3828	22.7403	22.0352	22.9567	23.2145	22.0168	22.2676	22.215	22.6282	23.3254	22.4892	22.4922	21.4856	21.7911	21.865	21.8343	21.9634	22.1246	21.9749	22.649	22.4395	21.6746	21.8246	22.5617	21.839	21.9247	21.9329	22.1408	21.4892	21.8753	22.4804
Q96AX1	VPS33A	Vacuolar protein sorting-associated protein 33A	Undefined	16	16	30.7	67.61	+	3.68027	0.00229008	-0.374193	-4.18313	25.2187	24.9832	24.9958	25.8118	25.5421	25.5203	25.3095	25.181	25.3478	25.2466	25.1673	25.3137	25.2808	24.5538	25.2581	24.7267	25.0546	24.9413	24.7829	24.4145	24.7558	24.6944	25.0996	24.9027	25.2485	25.0119	24.4002	25.1514	25.0369	24.9602	24.9864	24.5423	24.8657	25.0396
Q9NP80	PNPLA8	Calcium-independent phospholipase A2-gamma	Undefined	8	7	10.7	88.476	+	3.64914	0.00245455	-0.502568	-4.15785	24.5824	23.8551	24.5657	24.7624	24.5929	24.6166	24.6317	24.5085	24.2858	24.6867	24.3884	24.5294	24.4306	24.2394	24.8857	24.2173	23.8633	24.0599	23.6669	23.7724	23.8311	24.0816	24.4646	24.3127	24.3656	24.2153	22.6861	24.4072	24.0732	24.4221	24.2586	23.7127	23.7416	23.8767
P18077	RPL35A	60S ribosomal protein L35a	Undefined	5	5	22.7	12.538	+	3.64769	0.00243609	-0.577991	-4.15668	26.1671	25.3444	26.4206	26.2315	26.0826	25.5711	25.7783	25.7866	25.6566	25.1313	26.3146	26.086	26.6613	25.3108	26.313	25.1884	25.3009	25.6974	25.3522	25.2493	24.5442	25.2136	25.2267	24.8321	25.353	24.9927	25.8796	25.539	24.9354	25.8029	25.8186	25.4387	25.7144	25.4898
P62495	ETF1	Eukaryotic peptide chain release factor subunit 1	Undefined	10	10	26.1	49.03	+	3.64477	0.00244776	-0.313486	-4.1543	24.8803	24.4182	24.4586	25.109	25.0117	25.0865	24.9682	24.4709	24.6141	24.5446	25.074	24.4531	24.8766	24.4077	24.7835	24.5452	24.4687	24.449	24.3458	24.2162	24.098	24.3877	24.3765	24.3823	24.7659	24.3357	24.7657	24.46	24.4992	24.5128	24.4455	24.2621	24.5551	24.3047
Q9Y608	LRRFIP2	Leucine-rich repeat flightless-interacting protein 2	Inhibitory neuron	5	4	6.8	82.17	+	3.64181	0.00242963	-0.453547	-4.1519	24.3176	23.6111	24.3139	24.7317	24.5857	24.7916	24.5653	24.4335	24.3057	24.2318	24.5878	23.9546	25.3857	24.3633	24.4669	23.6443	23.876	24.1473	23.8101	23.8161	24.3339	23.9485	23.7734	24.0238	24.2908	23.8803	24.2428	24.4862	24.1303	23.9768	24.1155	23.8398	23.6175	23.8478
P35998	PSMC2	26S proteasome regulatory subunit 7	Undefined	32	32	62.6	48.633	+	3.6418	0.00241176	-0.201812	-4.15189	27.1918	26.7834	27.3958	27.3522	27.1774	27.339	27.0417	27.1804	27.0597	27.0485	27.2433	27.1804	27.0913	26.9251	27.048	26.9383	27.063	26.9205	26.8603	26.8565	26.8002	26.8385	26.9706	26.7893	27.1505	26.9041	26.7993	27.0838	27.19	26.959	27.0422	26.8837	26.8486	26.8742
P12268	IMPDH2	Inosine-5'-monophosphate dehydrogenase 2	Undefined	14	13	26.7	55.804	+	3.6412	0.00239416	-0.37851	-4.1514	24.1612	23.6092	24.5595	24.6024	24.8392	24.377	24.2452	24.4358	24.518	24.542	24.822	24.3562	24.5529	24.0414	24.8889	24.1987	24.1096	24.2182	23.9171	23.8837	24.1009	24.4664	24.1615	23.6571	24.2153	24.2641	24.1943	23.9694	23.9875	24.0276	24.0245	23.7522	23.8518	24.1061
Q96RL7	VPS13A	Vacuolar protein sorting-associated protein 13A	Undefined	24	24	8.9	360.27	+	3.63867	0.0024058	-0.357476	-4.14935	24.5478	23.9161	24.4145	24.8094	24.6809	24.8685	24.678	24.341	24.5635	24.6733	24.753	24.6865	24.647	24.0701	24.4218	24.0137	23.7994	23.9982	24.2188	24.3643	24.0724	24.1435	24.1293	24.3729	24.1828	24.1221	24.5264	24.5252	24.3049	24.369	24.517	24.1174	23.6831	23.9713
Q96C01	FAM136A	Protein FAM136A	Undefined	4	4	23.2	15.641	+	3.61473	0.00256115	-0.61815	-4.12988	24.2536	23.4362	24.4125	24.9548	25.272	24.5857	24.7543	24.7652	24.3221	24.3275	24.8939	24.2277	24.4249	23.7964	24.6877	23.6024	23.8324	23.4467	23.7101	23.4821	23.8098	23.8135	24.354	24.1182	24.1493	24.1623	24.0326	24.3806	23.8471	22.5751	24.1959	23.6923	23.9952	24.0673
P59998	ARPC4	Actin-related protein 2/3 complex subunit 4	Undefined	14	14	57.1	19.667	+	3.60715	0.00271429	-0.328264	-4.12371	29.1741	28.4625	28.9608	29.0399	28.9888	29.1125	29.2721	28.8454	28.6184	29.0811	29.1016	28.8942	28.8338	28.308	29.0203	28.575	28.6198	28.6576	28.3082	28.7579	28.4628	28.5175	28.4488	28.4814	28.5605	28.4625	29.251	28.5172	28.5137	28.6616	28.7843	28.4971	28.4734	28.5833
P02042	HBD	Hemoglobin subunit delta	Undefined	15	7	88.4	16.055	+	3.60222	0.00278014	0.888306	4.1197	26.1932	26.2524	26.2346	26.7459	26.0353	26.079	26.7091	26.9653	25.2646	26.4993	26.7666	28.4812	26.1777	27.718	26.8976	27.3676	27.5061	27.9923	27.7895	27.1941	26.4646	27.6943	27.9611	27.8668	27.2627	27.9484	27.5395	27.6929	28.3218	27.032	26.5358	27.7892	27.4029	26.9412
O75935	DCTN3	Dynactin subunit 3	Undefined	8	8	29.6	21.119	+	3.60191	0.00276056	-0.284792	-4.11945	26.4641	25.8696	26.3561	26.6273	26.4387	26.5431	26.4612	26.4253	26.2737	26.5297	26.6105	26.328	26.5936	25.9703	26.3764	26.1647	26.1142	26.1855	26.0533	25.9362	26.1661	25.9738	25.9677	26.0568	26.3747	26.069	26.1339	26.5866	26.1851	26.0814	26.3438	25.8787	25.901	25.8485
Q99798	ACO2	Aconitate hydratase, mitochondrial	Undefined	56	56	64.5	85.424	+	3.58249	0.00285315	0.394544	4.10363	30.6225	31.4132	30.8991	30.4064	30.7098	30.6586	30.5275	30.5226	30.9539	30.9359	30.6744	30.9602	30.0646	31.1239	30.7592	30.8213	31.4074	31.0224	31.2002	30.8458	31.2662	31.2884	31.318	31.4663	31.2623	31.2373	30.5257	31.1893	31.3747	30.9079	30.9822	31.2974	31.2555	31.055
Q02952	AKAP12	A-kinase anchor protein 12	Undefined	12	12	11.2	191.48	+	3.5792	0.00291667	0.898403	4.10096	23.3584	24.4152	23.3962	23.1358	23.4599	24.3823	23.5191	24.2262	24.0102	23.4085	24.2007	23.8931	23.5609	25.0643	23.5587	24.6772	23.443	23.9733	25.5486	24.5959	25.645	25.4843	23.9881	25.2269	23.6393	25.0699	24.6858	25.6411	24.9841	24.1235	25.5114	25.1122	24.6159	24.0505
P62310	LSM3	U6 snRNA-associated Sm-like protein LSm3	Undefined	2	2	19.6	11.845	+	3.56575	0.00295172	-0.638339	-4.08999	23.8832	22.4582	23.7146	23.8608	23.809	24.4288	23.8221	23.8498	23.4239	23.4553	23.8516	22.7947	24.088	23.3272	23.3342	23.0046	22.8283	23.4958	23.0264	23.1441	23.0588	22.4818	22.6227	22.6324	23.1237	23.2601	23.9885	23.4775	22.1815	22.6875	23.0634	22.7024	22.9377	22.6828
P35613	BSG	Basigin	Undefined	9	9	25.7	42.2	+	3.56454	0.00293151	0.442118	4.08901	27.2049	27.4281	27.3988	27.3199	26.6471	27.2657	27.7826	26.8816	27.4385	27.0904	26.4511	27.4172	27.2704	27.8613	27.1743	27.4731	27.9192	27.7223	27.6333	27.414	27.9544	27.9237	27.5936	28.2347	27.6551	27.8832	27.5464	27.826	27.6789	27.821	27.5892	27.6806	27.368	27.0841
Q7Z406	MYH14	Myosin-14	Undefined	38	29	20.1	227.87	+	3.55769	0.00296599	-0.470704	-4.08343	24.5792	24.0537	24.2675	24.346	24.8249	24.8548	24.4058	24.8137	24.2893	24.6456	24.7656	24.535	24.5505	23.6662	24.4039	24.0322	24.2994	24.2694	24.137	24.1907	23.9567	23.6262	23.6611	23.3602	23.7366	23.4777	24.3053	24.5682	24.1818	23.9927	24.5753	23.7272	24.0113	23.8164
P52943	CRIP2	Cysteine-rich protein 2	Undefined	7	7	37	22.492	+	3.55318	0.00297297	0.972087	4.07974	24.5213	26.9166	25.9128	25.6856	24.8056	24.215	24.8784	25.2372	25.1112	25.82	25.2491	25.2916	24.611	26.1383	24.6884	26.0858	26.1945	26.4387	26.388	26.423	26.1452	27.1136	26.5188	26.7065	26.4195	26.9534	24.1793	25.2876	26.7282	25.9057	25.5619	26.7719	26.416	26.4027
P20073	ANXA7	Annexin A7	Undefined	16	16	33.8	52.739	+	3.55059	0.00297987	-0.414003	-4.07763	26.1879	25.6264	26.437	26.8994	26.5521	26.6898	26.8905	26.3673	26.2194	26.6885	26.4679	26.374	26.7951	25.9216	26.6399	25.9762	25.9857	25.7562	25.7003	25.7559	25.8383	26.0536	26.1167	26.093	26.2787	25.9263	26.317	26.6378	26.2212	26.1084	26.2471	25.8037	25.9013	25.9755
O60888	CUTA	Protein CutA	Undefined	4	4	37.4	19.116	+	3.54524	0.00304	-0.632972	-4.07327	24.5787	23.2152	24.1662	23.9733	24.3995	24.3176	24.0859	24.2432	24.0092	24.443	24.6698	24.4439	24.3791	24.2738	24.2079	23.0263	23.8112	23.8857	24.0003	23.8101	23.7061	22.7121	22.7726	23.6695	23.1464	24.2404	24.4405	24.1379	22.782	23.5647	23.6057	23.2721	24.149	23.5559
P21912	SDHB	Succinate dehydrogenase [ubiquinone] iron-sulfur subunit, mitochondrial	Undefined	16	16	46.8	31.629	+	3.54499	0.00301987	0.364035	4.07306	26.2581	26.7103	26.458	26.3164	26.4642	26.631	26.4817	26.2384	26.5013	26.4762	26.2235	26.6717	25.9491	26.9292	26.21	26.5507	26.9055	26.553	26.5264	26.3282	27.0192	27.0716	27.1857	27.4277	26.8525	26.792	26.722	26.8286	26.8105	26.8376	26.8879	26.8059	26.6878	26.3815
O00154	ACOT7	Cytosolic acyl coenzyme A thioester hydrolase	Undefined	20	20	43.9	41.796	+	3.53455	0.003	-0.224717	-4.06454	29.2566	28.8949	29.0153	29.1728	28.9795	29.0201	28.9505	29.2636	29.1258	29.1667	29.2935	29.0193	28.9839	28.917	28.9899	28.6399	28.9122	29.0366	28.784	28.7046	28.9367	28.9876	28.6218	29.1686	28.8945	28.8772	28.8016	28.9355	28.7224	28.8685	29.018	29.023	28.4276	28.6992
P09669	COX6C	Cytochrome c oxidase subunit 6C	Undefined	8	8	52	8.7813	+	3.53421	0.00298039	1.25471	4.06426	28.2791	30.7611	29.0925	27.9344	27.4305	27.6822	27.5346	27.7698	28.9164	27.7489	26.9825	28.1831	27.1271	29.6685	28.1185	29.6435	30.1407	29.2142	29.5781	28.8248	30.1828	30.0169	30.1858	30.5237	29.0325	29.7503	27.8614	27.6364	30.0242	29.4672	28.7583	29.9349	30.0556	29.0987
O00303	EIF3F	Eukaryotic translation initiation factor 3 subunit F	Undefined	9	9	30.8	37.563	+	3.52677	0.00298701	-0.657962	-4.05819	24.6558	23.3558	24.542	25.0882	25.0698	24.6849	24.6791	24.1463	24.1344	24.1018	24.9841	23.9774	24.7598	23.7048	24.7341	24.0226	23.4315	24.077	23.9296	24.0421	23.2631	23.1824	23.7249	23.4357	23.8663	23.5292	22.7577	24.1984	23.7856	24.2019	24.5926	24.0309	23.7986	24.0121
Q3YEC7	RABL6	Rab-like protein 6	Undefined	12	12	18.4	79.548	+	3.52614	0.00296774	0.291418	4.05768	24.0461	24.2642	24.1431	23.9128	23.7441	23.9416	24.0794	24.0307	24.217	24.4933	23.8626	24.538	24.0979	24.3644	23.8242	24.4507	24.3547	24.377	24.1389	24.4352	24.3858	24.3993	23.928	24.6835	24.4615	24.35	24.4504	24.7587	24.4535	24.4275	24.3074	24.4756	24.1689	24.5055
Q8N8Y2	ATP6V0D2	V-type proton ATPase subunit d 2	Undefined	2	2	5.1	40.426	+	3.51824	0.00297436	-0.74638	-4.05122	24.5155	23.209	24.4484	24.3879	24.9986	24.8988	24.3456	23.9606	24.4011	24.5621	24.8579	24.1019	24.896	22.9734	24.5456	23.1448	23.2863	24.1552	23.8428	23.5608	23.4536	23.232	23.1205	23.5274	23.7032	22.7302	24.5322	24.0108	23.8112	23.8051	24.4264	23.7103	22.8231	23.406
P63241	EIF5A	Eukaryotic translation initiation factor 5A-1	Undefined	7	7	51.3	16.832	+	3.51019	0.00298089	-0.49621	-4.04464	26.2802	25.1481	26.4878	26.5708	26.114	26.5431	26.1098	26.6315	25.91	25.7932	26.5751	26.0502	26.6737	25.5594	26.0798	25.9458	25.5931	25.6671	25.5572	26.1745	25.6341	25.3257	25.2617	25.1955	25.5579	25.4714	26.1511	25.6851	25.5759	25.7974	26.0102	25.8143	25.5523	25.8021
Q9H061	TMEM126A	Transmembrane protein 126A	Undefined	7	7	30.8	21.527	+	3.50926	0.00298734	-0.724793	-4.04388	24.8009	24.0894	24.8998	24.5678	24.8708	25.008	24.8632	24.8103	24.6366	24.8999	24.7675	24.5751	24.7501	24.395	24.5127	23.6763	24.0455	23.9458	23.8226	23.833	24.2584	24.1476	24.0514	23.7804	23.8893	23.5669	21.6873	24.8874	24.4914	24.5199	24.6164	24.4878	23.7556	23.9989
Q00577	PURA	Transcriptional activator protein Pur-alpha	Undefined	19	17	55	34.91	+	3.50651	0.00301887	0.376883	4.04164	27.2399	27.8605	27.0622	27.3805	27.6891	27.3165	27.2988	26.4457	27.2395	26.7781	27.1541	27.0183	26.9558	27.0868	27.2125	27.6314	27.4491	27.5535	27.5048	27.3564	27.3944	27.8241	27.5264	28.0802	27.4863	27.706	27.1764	27.8119	27.5511	27.5921	27.3801	27.4619	27.6642	27.479
Q13347	EIF3I	Eukaryotic translation initiation factor 3 subunit I	Undefined	11	11	43.1	36.501	+	3.48608	0.003125	0.423716	4.02493	24.1452	24.3427	23.5744	23.2724	23.1419	23.4262	23.4807	23.7037	23.7782	23.5958	24.1086	23.8034	23.0623	24.1481	23.79	24.2517	24.1429	24.3347	23.8474	24.036	24.1501	24.4239	24.0331	24.3429	23.9858	24.1514	24.4735	24.1369	24.2995	23.9349	23.5875	24.0124	24.2457	23.8005
Q92747	ARPC1A	Actin-related protein 2/3 complex subunit 1A	Undefined	20	20	57.3	41.569	+	3.47267	0.00320497	0.404016	4.01395	28.3279	28.6445	28.0901	27.8594	27.8209	27.8428	28.1153	28.1629	28.0148	28.3678	27.8008	28.2059	27.3945	28.6214	27.6371	28.3258	28.6159	28.4911	28.2287	28.2752	28.6407	28.7141	28.567	29.0104	28.3704	28.7925	28.1829	28.0653	28.6422	28.4284	28.2206	28.5647	28.3324	28.3561
Q9UGC6	RGS17	Regulator of G-protein signaling 17	Undefined	5	4	30.5	24.359	+	3.44908	0.00328395	0.553815	3.99462	23.8334	23.802	23.3781	22.8091	23.2191	22.6693	22.8602	23.8589	23.0629	23.6795	22.7034	23.8197	22.5853	23.1413	23.0723	23.5988	23.665	24.4361	23.8412	23.4613	23.9096	23.6218	23.6665	23.5863	23.9289	23.7409	24.5092	23.1365	23.6193	23.8086	24.3939	23.7488	23.5199	23.7562
Q96ID5	IGSF21	Immunoglobulin superfamily member 21	Undefined	16	16	36.8	51.835	+	3.42683	0.00360736	0.613681	3.97637	26.1836	26.7575	26.2657	25.3991	25.6159	25.4225	27.0587	26.1181	26.4304	25.1621	25.4	25.9649	25.9348	27.0134	25.8116	26.6818	26.7291	26.7744	26.3943	26.5767	26.5756	26.5885	27.1025	26.2479	26.729	26.6468	27.1577	25.9173	26.466	26.9798	26.7858	26.5988	26.7052	26.6846
Q8NAT1	POMGNT2	Protein O-linked-mannose beta-1,4-N-acetylglucosaminyltransferase 2	Undefined	9	9	17.6	66.615	+	3.41914	0.00365854	-0.508487	-3.97006	24.5404	23.4375	24.2349	24.5034	25.0315	24.7391	24.8906	23.9587	24.2139	23.9511	24.5127	24.2325	24.3689	24.0225	24.4792	23.4419	23.8718	23.6547	23.8918	23.9913	24.0349	23.6707	24.122	23.8004	24.0435	22.9085	23.5386	24.0253	23.8194	24.2111	24.3403	23.7088	23.4956	24.2495
Q9NYK5	MRPL39	39S ribosomal protein L39, mitochondrial	Undefined	3	3	11.2	38.711	+	3.41861	0.00368485	-0.436111	-3.96963	23.6465	22.9557	23.7084	23.9794	24.1191	23.8471	23.9376	23.556	24.0647	23.2168	24.0952	23.6399	23.3099	22.9998	23.9046	23.5923	23.262	22.8415	22.9386	22.8405	23.0705	23.1306	23.4039	23.6214	23.345	23.0203	23.3427	23.5403	23.1123	23.3467	23.566	23.3243	23.0169	23.0405
P62701	RPS4X	40S ribosomal protein S4, X isoform	Excitatory neuron	23	13	62.7	29.597	+	3.41086	0.00378313	-0.338016	-3.96327	28.0845	27.485	27.8558	27.7871	28.2412	28.0488	27.8972	27.6151	27.7128	27.5782	28.2093	27.8087	27.8431	27.4658	27.9979	27.3181	27.3843	27.6088	27.4766	27.74	27.4212	27.3525	27.4385	27.3454	27.4563	27.2619	27.0469	27.6097	27.4009	28.0683	28.0639	27.6169	27.4378	27.5284
Q92823	NRCAM	Neuronal cell adhesion molecule	Undefined	38	38	38.3	143.89	+	3.39784	0.00383234	0.47441	3.95257	28.5853	29.6647	29.0562	28.6197	28.0695	28.4544	29.4558	28.4363	28.7608	28.7263	28.2438	28.8787	28.5831	29.2907	28.6403	29.1106	29.4601	29.0999	29.1153	29.1113	29.3885	29.6301	29.0587	29.6588	29.1558	29.488	28.8304	29.3041	29.4962	29.4153	28.9193	29.3972	28.8916	29.0055
P08195	SLC3A2	4F2 cell-surface antigen heavy chain	Undefined	29	29	44.9	67.993	+	3.38463	0.00402381	0.384256	3.9417	27.8061	28.3562	28.1488	28.1608	27.5965	27.9804	28.5054	28.1658	28.2405	28.2507	27.6339	27.981	27.3619	28.4571	27.7186	28.1729	28.5428	28.1676	28.199	28.2887	28.3827	28.6385	28.3008	28.909	28.5013	28.3683	27.9537	28.6431	28.622	28.4881	28.5692	28.5471	28.3135	28.153
O60220	TIMM8A	Mitochondrial import inner membrane translocase subunit Tim8 A	Undefined	4	4	40.2	10.998	+	3.37663	0.00407101	-0.639542	-3.93512	24.5833	23.3613	24.6048	24.9707	25.1734	25.2299	25.163	24.5616	24.6691	24.2096	25.1281	24.6291	24.6434	23.5045	24.957	23.9811	23.9037	23.8091	23.7423	23.4804	23.8026	23.5843	24.118	23.606	24.3894	23.9869	24.4852	24.9415	23.9564	23.9593	24.5763	23.5154	23.9084	23.9946
P05026	ATP1B1	Sodium/potassium-transporting ATPase subunit beta-1	Neuron	23	23	48.8	35.061	+	3.37263	0.00407059	0.452406	3.93183	30.8303	31.5571	31.096	30.8775	30.0017	30.5673	30.9843	30.5667	31.1737	30.6866	30.716	30.7963	30.2424	31.4334	30.7274	31.0918	31.556	31.2592	31.4222	31.0037	31.2284	31.2866	31.3636	31.6932	31.339	31.3552	30.4322	31.4265	31.4267	31.3371	31.2248	31.405	31.2038	31.0662
Q9HAP6	LIN7B	Protein lin-7 homolog B	Undefined	7	5	34.3	22.896	+	3.36667	0.00416374	-0.614928	-3.92693	24.002	23.3266	23.7596	23.5607	24.3556	23.8423	24.2148	23.5849	23.8639	23.814	23.9222	24.0414	23.885	23.4517	24.0299	23.2082	22.2652	23.218	23.5192	23.6299	23.856	23.1489	23.526	22.6796	22.4889	23.1162	23.1336	23.61	22.4039	23.6202	23.8521	22.3839	23.5917	24.094
Q99623	PHB2	Prohibitin-2	Undefined	29	29	87	33.296	+	3.36571	0.00416279	-0.281438	-3.92614	30.0776	29.9362	30.2745	30.3906	30.5624	30.476	30.3915	30.1409	30.3479	30.1486	30.3828	30.0858	30.0965	29.813	30.5439	29.984	30.2071	29.9091	29.9512	29.7109	29.8904	29.7916	30.2229	29.9158	30.0799	29.763	29.4788	30.1583	30.0486	30.0131	30.1959	30.193	29.8887	29.8969
Q99683	MAP3K5	Mitogen-activated protein kinase kinase kinase 5	Undefined	15	15	10.6	154.54	+	3.35462	0.00425434	-0.271169	-3.917	23.7173	23.0606	23.5728	23.5234	23.5806	23.5707	23.2143	23.7318	23.3001	23.2414	23.6471	23.3847	23.6277	23.3477	23.3877	23.0953	23.2454	23.2116	23.1958	23.0427	23.2718	23.12	23.5297	22.6298	23.4424	23.3005	22.9803	23.1546	23.3785	23.2932	23.154	22.9645	23.2391	23.3485
O43396	TXNL1	Thioredoxin-like protein 1	Undefined	14	14	52.2	32.251	+	3.35216	0.00425287	0.352687	3.91498	26.0129	26.1462	25.7754	25.6646	25.478	25.9078	25.5058	25.722	25.9997	26.0969	25.7479	25.9845	25.2692	26.341	25.5307	26.1604	26.2491	26.2381	26.2104	25.9729	26.329	26.469	26.1468	26.5894	26.0427	26.5787	25.7232	26.3563	25.9648	26.0597	25.8579	26.1976	26.0126	25.9739
P30566	ADSL	Adenylosuccinate lyase	Undefined	12	12	32	54.889	+	3.33999	0.00425143	-0.351	-3.90495	23.9757	23.7352	23.8665	24.2284	24.512	24.01	24.2942	24.2677	24.0751	24.1704	24.1059	24.0489	23.8158	23.748	23.9564	23.969	23.942	23.9996	23.8083	23.5926	23.594	23.755	23.2122	23.9211	23.7741	23.665	22.879	24.0157	23.6196	24.0177	23.7548	23.564	23.4953	23.778
O14773	TPP1	Tripeptidyl-peptidase 1	Undefined	7	7	18.5	61.247	+	3.33754	0.00427273	0.720839	3.90293	24.6486	25.5563	24.7124	23.8885	23.5709	24.7756	24.327	24.4369	24.8168	24.8399	24.1143	25.1446	24.1433	26.1704	24.2719	25.2983	25.59	25.2884	25.5036	25.2382	25.2709	25.5904	25.0172	26.4195	24.8769	25.7059	24.9558	24.472	25.4155	25.4415	24.9902	25.7659	25.6174	25.1672
P35232	PHB	Prohibitin	Undefined	24	24	76.8	29.804	+	3.31884	0.00442938	-0.395789	-3.8875	29.7962	29.2496	30.0797	30.1127	30.2397	30.0704	30.0504	29.9188	29.7821	29.7708	30.2087	29.727	30.1069	29.2129	30.4337	29.6712	29.7156	29.421	29.4071	29.4372	29.2233	29.1831	29.5091	29.2904	29.8264	29.1882	29.8175	29.5605	29.4105	29.601	30.1898	29.3902	29.4165	29.6498
P23515	OMG	Oligodendrocyte-myelin glycoprotein	Undefined	6	6	11.4	49.607	+	3.3136	0.00444944	0.590075	3.88318	24.3172	25.9824	24.3704	23.8262	24.5983	24.1787	24.7204	24.1295	23.9769	24.5268	24.4306	24.6278	24.2473	25.0417	24.1325	25.0162	25.2811	25.394	25.4128	25.1976	24.3442	24.8153	24.7432	24.828	24.5007	25.1498	25.4528	24.9063	24.6244	25.033	25.6844	25.0182	25.5846	25.2265
O95167	NDUFA3	NADH dehydrogenase [ubiquinone] 1 alpha subcomplex subunit 3	Undefined	4	4	50	9.2787	+	3.31305	0.00442458	0.732985	3.88272	23.4136	24.6298	23.4473	24.3068	24.069	23.5623	24.2941	22.9252	24.3298	23.7463	23.4067	24.4782	23.953	24.6768	23.3977	24.5251	24.9786	24.1392	23.6114	23.7617	24.654	25.0886	25.1967	25.5603	25.084	24.7046	23.5111	24.46	24.9554	24.6802	24.9718	25.1276	24.5709	24.6186
P62826	RAN	GTP-binding nuclear protein Ran	Undefined	12	12	51.9	24.423	+	3.31264	0.0044	0.54016	3.88238	27.143	27.9255	27.3538	26.9327	26.7032	27.1412	26.7589	27.3388	27.5207	27.2246	26.852	27.4488	26.3239	27.6994	26.761	27.3989	27.9066	27.8283	27.6186	27.6067	27.8561	28.1324	27.7303	28.0784	27.8061	28.0995	26.6732	26.9956	27.9813	27.7946	27.2968	28.0215	27.6939	27.4387
P16298	PPP3CB	Serine/threonine-protein phosphatase 2B catalytic subunit beta isoform	Undefined	24	15	40.6	59.024	+	3.31263	0.00437569	-0.198102	-3.88238	28.5545	28.1964	28.4077	28.3677	28.6393	28.3086	28.6243	28.5329	28.5484	28.468	28.5244	28.4949	28.2094	28.0645	28.4433	28.279	28.1105	28.4006	28.2165	28.2013	28.2744	28.2386	28.1379	28.1056	28.389	28.2653	28.2536	28.191	27.9733	28.2801	28.526	28.1055	28.0652	28.3096
Q9Y2S2	CRYL1	Lambda-crystallin homolog	Undefined	8	8	28.8	35.419	+	3.30883	0.0043956	-0.517265	-3.87924	25.0265	24.4785	24.5489	24.3867	24.602	24.8305	24.09	25.3996	24.8275	25.2354	25.5799	25.0286	24.6967	24.7903	24.5917	24.3667	24.5347	24.8664	24.2356	24.3803	24.12	24.1423	23.2681	24.8105	23.9747	23.9434	24.5811	24.5981	24.2761	24.1633	24.6757	24.5377	24.1349	23.9053
Q14982	OPCML	Opioid-binding protein/cell adhesion molecule	Undefined	13	10	35.1	38.007	+	3.30708	0.00437158	0.674474	3.87779	26.8974	27.5822	27.0904	26.5157	25.738	25.3488	27.1132	27.2572	26.451	26.7807	25.5748	27.4277	26.6041	27.6712	26.7071	27.1389	27.306	27.6726	27.1575	27.0556	27.2814	27.5909	27.4731	27.822	27.2649	27.497	26.9671	27.3782	27.5491	27.8467	27.4546	27.5118	27.2411	27.2353
P0DPI2	GATD3A	Glutamine amidotransferase-like class 1 domain-containing protein 3A, mitochondrial	Undefined	12	12	44.8	28.17	+	3.30346	0.00436957	0.536938	3.8748	26.2717	27.247	26.5461	26.5982	26.361	26.2898	26.3565	26.5354	26.872	26.4	26.2996	26.7894	25.9572	27.0963	26.4141	27.1298	27.4539	26.9801	27.038	26.7265	27.3875	27.4094	27.4655	27.5052	27.2762	27.0766	25.5161	26.951	27.157	27.1167	27.0002	27.2146	27.2805	26.6935
Q6FI81	CIAPIN1	Anamorsin	Undefined	5	5	16.7	33.582	+	3.29231	0.00451892	-0.316268	-3.86559	24.2781	23.9296	23.9692	23.7231	23.9308	24.4153	23.977	24.0956	24.2213	23.733	24.1975	23.6281	24.0921	24.0111	24.1118	24.1137	23.1414	23.7107	23.852	23.6262	23.9387	23.7138	23.5132	23.6659	23.45	23.62	24.0719	23.8207	23.6694	23.5843	24.1465	23.5071	23.7744	23.4684
Q9NZR1	TMOD2	Tropomodulin-2	Undefined	25	25	65.5	39.595	+	3.28844	0.00455914	-0.23361	-3.86239	28.2059	28.3137	28.3048	28.5468	28.423	28.7479	28.2282	28.2012	28.2095	28.5157	28.2874	28.2021	28.1659	28.2502	28.2903	28.2359	28.1977	28.2351	28.1064	28.0855	28.1637	28.0891	27.7676	27.9989	28.2294	27.9077	27.5758	28.0333	28.128	28.0845	28.2709	28.3488	28.2021	28.0981
O00533	CHL1	Neural cell adhesion molecule L1-like protein	Undefined	23	23	20.9	135.07	+	3.2827	0.00457754	0.721368	3.85764	26.2584	27.2494	26.5312	24.9818	24.9967	25.2382	26.8252	26.0709	26.2008	26.2678	25.7457	26.2935	25.7134	27.1785	25.4838	26.5	27.1626	26.4004	26.8312	26.6697	26.9126	27.7308	26.8567	26.9807	26.7396	27.0275	26.1577	26.5448	26.9	27.1095	26.5286	26.9476	26.422	26.5956
Q9UHG3	PCYOX1	Prenylcysteine oxidase 1	Undefined	13	13	33.5	56.639	+	3.28122	0.00457447	-0.395463	-3.85642	26.3334	25.9156	26.6862	26.1146	26.0687	25.9711	26.6087	26.258	26.1357	25.9027	26.1148	26.0562	25.4807	25.9598	26.2777	25.5993	25.8747	25.6146	25.4716	25.3895	25.6436	25.8057	25.4025	26.2914	25.8521	25.513	25.3958	26.2473	25.8556	26.1515	25.6939	26.1044	25.3221	25.6439
Q8NDA8	MROH1	Maestro heat-like repeat-containing protein family member 1	Undefined	21	21	14.7	181.25	+	3.27668	0.00461376	-0.318649	-3.85267	24.8999	24.4189	25.0327	25.1913	24.8022	25.2939	25.2482	25.2586	24.8396	25.1368	25.2638	24.7733	24.9868	24.7934	24.8302	24.7408	24.5078	24.6805	24.7057	24.5855	24.7375	24.7143	24.8727	24.9018	24.5711	24.497	24.3573	24.9472	24.9979	24.7055	25.0042	24.379	24.1227	24.6251
Q9UPY6	WASF3	Wiskott-Aldrich syndrome protein family member 3	Inhibitory neuron	9	8	22.5	55.292	+	3.27039	0.00461053	-0.358155	-3.84746	24.3956	24.2379	24.3802	25.1272	24.9622	24.5866	24.7961	24.638	23.992	24.3728	24.2833	24.316	24.646	24.0898	24.7221	23.8439	23.8553	24.0233	24.3164	24.3596	24.2856	24.0683	24.0655	24.3624	23.8416	24.0156	24.4552	24.5015	23.8178	24.0221	24.2072	24.0668	24.1739	24.4711
Q9NP97	DYNLRB1	Dynein light chain roadblock-type 1	Undefined	7	7	87.5	10.921	+	3.26483	0.00460733	-0.462581	-3.84286	26.772	26.0667	26.8154	27.4644	27.4046	27.2123	27.3635	26.7986	26.7837	26.7738	27.0591	26.8329	27.1873	26.4757	27.305	26.9594	26.3279	26.2418	26.2207	26.3433	26.3958	26.0778	26.5756	26.3896	26.702	26.5516	26.8049	27.0587	25.9447	26.4108	26.7572	26.0232	26.7526	26.8059
P22748	CA4	Carbonic anhydrase 4	Undefined	13	13	40.4	35.032	+	3.26095	0.00460417	0.724337	3.83965	24.3306	24.553	24.0155	23.9309	23.4611	24.3758	23.8991	23.7673	24.5769	24.0075	23.9825	23.8518	24.3222	24.3696	24.2055	24.5447	24.8656	24.303	24.6846	23.8961	25.3599	25.5801	24.7543	26.5884	24.1984	25.6782	23.8592	25.4294	25.1221	24.7118	24.4039	24.6915	24.8582	24.3221
Q99497	PARK7	Parkinson disease protein 7	Undefined	14	14	85.7	19.891	+	3.25422	0.00462176	-0.457405	-3.83408	28.9672	28.1048	28.338	28.3363	28.2321	28.7585	28.1108	29.1387	28.2374	28.806	28.6237	28.8474	28.7058	28.382	28.1802	27.7096	27.895	28.5409	28.4294	28.4514	28.4587	27.8842	27.3694	28.1252	27.8634	28.5217	27.603	28.3924	27.7192	28.0907	27.9858	28.3593	27.7231	28.0276
Q9UBV8	PEF1	Peflin	Undefined	7	7	29.6	30.381	+	3.24949	0.00465979	-0.420353	-3.83016	25.4202	24.5717	25.2396	25.4394	24.6219	25.6682	25.3894	25.3007	25.3425	25.3167	25.719	25.1383	25.633	24.52	25.1947	24.9649	24.9896	25.1574	24.4722	24.997	24.57	24.6336	24.6252	24.5311	25.1928	24.4435	24.6099	24.8174	24.9712	24.8374	25.2444	24.7789	24.5636	25.066
P61086	UBE2K	Ubiquitin-conjugating enzyme E2 K	Undefined	8	8	41.5	22.406	+	3.24255	0.00475897	-0.363655	-3.82441	25.1474	24.5303	24.975	24.7576	24.5884	25.2072	24.7438	25.0214	24.8542	24.9579	24.9226	25.3106	24.9897	24.7803	24.7041	24.6542	24.4948	25.0238	24.5086	24.8685	24.754	24.1984	23.8586	24.5676	24.5004	24.7748	24.9351	24.84	23.946	24.2874	24.5083	24.6004	24.4017	24.4559
P12532	CKMT1A	Creatine kinase U-type, mitochondrial	Undefined	34	34	65.5	47.036	+	3.23091	0.00489796	0.376542	3.81475	29.7804	30.6189	30.3549	29.9502	30.3973	30.0766	30.0762	29.8395	30.7327	30.4172	30.0335	30.4624	29.7922	30.5786	30.5007	30.9441	30.5362	30.1923	30.3632	30.2616	30.5705	30.7357	30.9999	30.6972	30.7919	30.6503	30.2551	30.5172	30.8963	30.6486	30.5507	30.4035	31.0834	30.6309
Q9UI08	EVL	Ena/VASP-like protein	Undefined	11	10	37.3	44.619	+	3.22845	0.00491371	0.392632	3.81271	25.2087	26.0137	25.5286	25.666	25.1931	25.4764	25.9762	24.5261	25.3257	25.1526	24.9585	25.4138	25.1332	25.5165	25.4625	25.9565	25.9883	25.8272	25.7855	25.65	25.8407	26.0304	25.6765	26.0465	25.6976	25.8139	25.1897	25.4542	25.8385	25.742	25.4516	26.0023	25.7585	25.742
P62312	LSM6	U6 snRNA-associated Sm-like protein LSm6	Undefined	3	3	32.5	9.1275	+	3.22693	0.00490909	-0.295991	-3.81145	23.426	23.5304	23.7175	23.8163	23.6233	23.8071	24.0876	23.5544	23.3294	23.938	23.9547	23.7623	23.334	23.6695	23.5487	23.4841	23.1169	23.8624	23.2525	23.5955	23.552	23.4147	23.0691	23.4357	23.4478	23.6332	23.4835	23.4342	23.2014	23.3518	22.8954	23.4238	23.3399	23.1749
O75947	ATP5PD	ATP synthase subunit d, mitochondrial	Undefined	14	14	81.4	18.491	+	3.22684	0.00488442	0.526707	3.81137	27.6653	28.8182	28.0582	27.9035	27.6048	27.961	27.9428	27.9744	28.198	28.1376	27.5821	27.949	27.1551	28.2668	27.4729	28.3899	28.8813	28.4039	28.2986	28.1321	28.6059	28.7932	28.9604	29.0253	28.4262	28.3415	27.2911	28.4575	28.6239	28.608	28.1689	28.6664	28.4558	27.8181
P31939	ATIC	Bifunctional purine biosynthesis protein PURH [Cleaved into: Bifunctional purine biosynthesis protein PURH, N-terminally processed] [Includes: Phosphoribosylaminoimidazolecarboxamide formyltransferase	Undefined	29	29	61.7	64.615	+	3.21799	0.00486	-0.24446	-3.80403	27.3241	26.7487	26.9085	26.9355	26.868	27.1108	26.7677	27.0849	26.9755	27.4448	27.1897	27.0121	27.1547	27.0505	26.9306	26.9826	26.8119	27.2934	26.6619	26.6362	26.7261	26.666	26.8027	26.9751	26.8142	27.0478	26.5979	26.834	26.771	26.7584	26.629	26.5459	26.7303	26.7119
Q9GZM8	NDEL1	Nuclear distribution protein nudE-like 1	Undefined	9	9	27.8	38.374	+	3.21765	0.00483582	-0.345422	-3.80375	24.6061	24.0675	24.6042	25.0978	24.8119	24.7353	24.8486	25.0613	24.7027	24.6847	24.9215	24.6648	24.5673	24.6399	24.8971	24.5681	24.7583	24.2751	24.2015	24.1261	24.4054	24.6755	24.5707	23.9388	24.4605	24.6904	23.7579	24.6401	24.142	24.342	24.467	24.383	24.1651	24.6895
P01112	HRAS	GTPase HRas	Undefined	11	3	56.6	21.298	+	3.21535	0.00483168	0.480869	3.80184	26.5364	26.9176	26.4171	26.15	25.0471	26.236	26.5048	26.8609	26.429	26.7566	26.1313	27.0092	26.1568	27.259	26.2315	26.93	27.0064	27.0196	26.9532	26.852	26.9395	27.1104	27.0431	27.1555	26.8443	27.2019	26.7345	27.0089	27.0419	26.9306	26.6887	26.7383	26.7609	26.5918
Q9H0B6	KLC2	Kinesin light chain 2	Undefined	24	18	44.1	68.934	+	3.21422	0.00484729	-0.255817	-3.8009	25.7054	25.1467	25.5477	25.905	25.823	25.8306	25.8565	25.877	25.7154	25.3983	25.7722	25.4357	25.7623	25.5146	25.6596	25.6167	25.441	25.4116	25.2339	25.0974	25.3852	25.3625	25.4387	25.6263	25.4307	25.4349	25.0714	25.6144	25.3982	25.3334	25.5853	25.1027	25.5552	25.6031
P30531	SLC6A1	Sodium- and chloride-dependent GABA transporter 1	Undefined	4	4	10	67.073	+	3.20686	0.00496078	0.518763	3.79479	24.7518	25.5944	25.2834	24.9988	24.7013	25.0646	25.4562	25.5874	24.8998	24.3556	24.9094	24.7572	24.0981	25.6203	24.9571	25.0471	25.5381	25.2481	25.2263	25.0674	25.611	26.0508	25.6826	26.0863	25.3471	25.6775	25.4205	25.4478	26.0997	25.6379	25.4459	25.9742	25.2905	25.0023
Q9ULK0	GRID1	Glutamate receptor ionotropic, delta-1	Inhibitory neuron	7	6	7.8	112.13	+	3.20662	0.00493659	-0.589222	-3.79459	24.3323	22.8687	23.8611	24.2703	24.5734	23.5961	24.0859	23.8589	23.2733	23.4958	23.7995	22.9987	24.0066	23.273	24.0206	23.2201	23.2987	22.6833	23.0464	23.3059	22.6864	23.5343	23.2022	22.9039	23.8313	21.9963	23.5007	23.3745	23.0578	23.452	23.4669	23.076	23.0027	23.4964
P05976	MYL1	Myosin light chain 1/3, skeletal muscle isoform	Undefined	5	3	22.7	21.145	+	3.20451	0.00495146	-0.81131	-3.79284	24.009	23.258	24.034	24.7213	25.6543	24.3272	24.5975	24.1594	23.8424	23.8847	24.1868	24.278	25.2648	23.697	23.453	23.3617	23.6385	23.55	21.8227	23.7326	22.644	23.0508	23.3335	23.85	23.5913	23.4759	22.7456	24.0043	23.2932	23.9587	23.9645	24.0182	22.648	24.1668
P08123	COL1A2	Collagen alpha-2(I) chain	Undefined	7	7	6.1	129.31	+	3.19855	0.00504348	-1.05115	-3.78789	25.9191	25.0903	23.9651	24.4597	25.7055	25.9225	24.3109	26.2162	24.8005	24.967	24.0996	23.7488	26.2049	25.3416	25.9875	23.7797	23.3619	24.2617	24.7708	23.695	23.0906	23.6865	24.6898	23.439	22.9262	23.8421	24.9592	25.3821	23.1479	23.7058	24.3448	24.1081	24.5209	25.5193
Q9NVA1	UQCC1	Ubiquinol-cytochrome-c reductase complex assembly factor 1	Undefined	4	4	16.1	34.6	+	3.19807	0.00501923	-0.559408	-3.78748	22.5736	21.3099	22.7201	22.6832	22.9497	22.6959	22.7298	22.6759	22.8982	22.4669	22.7925	22.7301	23.161	22.4049	22.8789	21.9152	22.0818	21.9384	21.8998	21.577	22.4074	22.1904	22.3019	22.4583	22.093	22.0311	22.446	22.5669	22.1816	22.6338	22.5549	21.8463	20.773	21.7238
P28482	MAPK1	Mitogen-activated protein kinase 1	Undefined	27	21	65	41.389	+	3.19495	0.00503349	-0.309207	-3.78489	29.5766	29.1463	29.4421	29.6022	29.4924	29.4101	29.4475	29.6224	29.4494	30.2902	29.4662	29.7003	29.1676	29.2372	29.5152	29.2905	29.1797	29.4039	29.1532	29.1391	29.2083	29.2386	29.0305	29.3505	29.3943	29.3183	28.4607	29.3222	29.0967	29.2459	29.3028	29.1116	29.1388	29.3226
P55290	CDH13	Cadherin-13	Neuron	9	9	19.1	78.286	+	3.1923	0.00502857	0.796927	3.78269	25.9688	27.0817	26.7038	25.4112	24.8967	24.9173	26.4993	26.3616	26.2051	26.2927	25.1227	26.5259	25.272	26.84	25.5693	26.5983	26.7279	27.5931	27.183	26.8926	27.0493	27.1033	26.5956	26.8056	27.0721	26.5117	25.0114	26.6587	26.7489	27.0268	26.8406	26.7515	26.5687	26.9822
Q9BY11	PACSIN1	Protein kinase C and casein kinase substrate in neurons protein 1	Undefined	34	33	65.3	50.965	+	3.19145	0.0050237	0.518524	3.78198	29.2435	30.3185	29.4676	29.4644	29.4353	29.2904	29.2819	29.2516	29.6761	29.7458	29.1265	30.2235	29.1667	30.066	29.2638	29.7895	30.3194	30.1793	30.2076	29.7577	30.4103	30.4992	29.8898	30.68	29.9256	30.2891	28.8617	29.7178	30.2927	29.8645	29.6905	30.2666	30.1761	30.1952
P19367	HK1	Hexokinase-1	Undefined	69	60	61.9	102.48	+	3.17817	0.00518868	-0.272757	-3.77093	32.1874	31.6787	32.1098	32.2495	32.3323	32.1611	32.0691	32.1065	32.1648	32.379	32.2714	32.2873	31.9536	31.7525	32.3093	32.0468	31.9756	31.9139	31.699	31.5892	31.6805	31.7171	31.9636	31.9136	32.1523	31.8548	31.2417	32.0707	31.8976	31.8571	32.0509	31.8933	31.7729	32.0758
Q96GQ5	C16orf58	RUS1 family protein C16orf58	Undefined	8	8	22.9	51.017	+	3.17595	0.00520188	-0.537203	-3.76909	24.2796	23.5238	24.0146	24.7502	24.1924	24.3527	25.0038	24.4974	24.4233	24.5235	24.6992	24.1558	24.0767	23.4636	24.3714	23.5201	23.9371	23.7112	23.5868	23.2812	23.0487	24.2085	23.8539	24.4087	23.4104	23.5352	24.1477	24.5107	23.8259	23.8887	23.9607	23.8543	23.5537	23.0315
Q13425	SNTB2	Beta-2-syntrophin	Undefined	5	4	10.2	57.949	+	3.17564	0.00517757	-0.506981	-3.76883	23.7514	22.8829	23.3631	24.2115	23.9019	24.0926	24.7453	24.4418	23.7069	23.4931	23.1449	23.8998	23.6145	23.3624	23.8418	22.9001	23.1637	23.0019	23.4275	23.3389	23.2666	23.1233	23.1572	23.3592	23.0048	23.1752	23.6445	23.3081	23.0408	23.5295	23.7956	22.9361	22.8673	23.8355
P42658	DPP6	Dipeptidyl aminopeptidase-like protein 6	Undefined	44	42	44.6	97.587	+	3.15912	0.00541395	0.452711	3.75507	29.3654	29.4768	29.1293	28.8473	28.6735	29.0308	29.4266	29.4278	29.2431	29.2879	28.6456	29.418	28.8119	29.6769	29.0667	29.4964	29.7736	29.6063	29.5473	29.1465	29.8346	30.0419	29.7611	30.4136	29.3536	29.7541	29.1831	29.6249	30.0293	29.7661	29.4488	29.9456	28.8294	29.2467
Q9H0Q3	FXYD6	FXYD domain-containing ion transport regulator 6	Undefined	3	3	40	10.542	+	3.15185	0.00557407	0.335749	3.74901	24.2471	24.642	24.8267	24.8827	24.3741	24.4728	25.1628	24.6454	24.6436	24.5091	24.211	24.4298	24.2183	23.9354	24.3693	24.603	24.5954	24.7968	24.8456	24.9728	24.7258	24.9566	24.6723	24.9855	24.7945	24.7407	24.9685	25.0707	24.9059	24.7654	25.0415	25.3502	24.3853	24.7911
P54886	ALDH18A1	Delta-1-pyrroline-5-carboxylate synthase	Undefined	8	8	10.8	87.301	+	3.14736	0.00558525	-0.326797	-3.74527	23.1541	22.3395	22.7383	23.2248	23.2935	23.2114	22.9925	22.9228	23.1549	22.9389	23.1923	23.1514	22.7249	22.7741	23.2159	22.928	22.8207	22.399	22.5859	22.6751	22.3979	22.2743	23.0475	22.9397	22.9844	22.6007	23.1074	22.6544	22.7251	22.3589	22.5869	22.4726	22.5763	22.6932
P13611	VCAN	Versican core protein	OPC	25	25	7.9	372.82	+	3.13819	0.00574312	0.456958	3.73762	26.5429	26.5349	26.5219	25.9057	25.5812	25.9098	26.5842	25.7146	26.2608	26.5925	25.9448	26.3451	25.9584	26.4351	26.0352	26.4896	26.7226	25.9807	26.6345	26.5142	26.4348	26.9221	26.3994	27.0284	26.5685	26.6873	27.4812	27.3105	26.8762	26.6266	26.2801	26.6779	26.2548	26.4247
Q8TE49	OTUD7A	OTU domain-containing protein 7A	Undefined	5	5	6.3	100.68	+	3.13779	0.00573516	-0.79109	-3.73729	24.0962	22.9203	23.1319	23.1391	23.7959	23.0972	23.5285	23.3457	24.0465	23.027	23.8102	23.0796	23.1107	22.7923	23.7159	22.7921	22.7068	22.6079	22.9926	23.4862	22.2166	21.1562	21.5489	21.7195	22.6354	22.0178	23.8655	22.6132	21.645	22.7127	23.4591	22.5961	22.8712	23.4664
P58546	MTPN	Myotrophin	Excitatory neuron	8	8	54.2	12.895	+	3.13178	0.00576364	0.355582	3.73227	24.1732	24.3037	23.8804	23.914	23.7423	23.6316	24.0435	24.5927	24.2427	24.5588	24.0111	24.7421	23.815	24.5763	23.7523	24.4272	24.5874	24.898	24.5187	24.6488	24.4881	24.6449	24.3291	24.3086	24.5799	24.7877	24.3958	24.5397	24.4775	24.2821	24.1425	24.2158	24.4218	24.57
P27448	MARK3	MAP/microtubule affinity-regulating kinase 3	Undefined	18	6	27.2	84.428	+	3.13029	0.00575566	0.419251	3.73103	22.8665	23.4308	22.976	22.2807	22.7512	22.7928	23.4383	23.0339	22.6929	23.2548	22.3724	22.6511	22.6834	23.1584	23.18	23.4055	23.0692	22.9773	23.1236	22.8304	23.3699	23.8894	23.298	23.3461	23.1331	23.4413	23.967	23.3069	23.15	23.0753	23.0624	23.3515	23.712	23.6371
O15394	NCAM2	Neural cell adhesion molecule 2	Undefined	40	40	46.1	93.045	+	3.12911	0.00576577	0.407133	3.73005	27.8238	28.3677	28.1544	27.7884	27.1151	27.5667	28.2797	28.0327	27.9537	28.7055	27.5785	28.2755	28.2581	28.2231	27.5839	28.223	28.4918	28.5751	28.2909	28.2116	28.358	28.7622	28.4211	28.7276	28.4583	28.3541	28.1198	28.2735	28.6465	28.565	28.3566	28.5039	27.9207	28.1042
Q9NR50	EIF2B3	Translation initiation factor eIF-2B subunit gamma	Undefined	5	5	13.3	50.24	+	3.12467	0.00579372	-0.611314	-3.72634	21.9267	20.8483	22.4687	22.5089	22.0198	23.1086	21.3654	22.2889	21.5541	21.8645	21.0348	21.4383	21.5993	21.2681	21.4586	21.1642	21.1284	21.1728	21.6648	21.1291	20.9305	20.8984	21.0579	20.9416	21.4513	20.9541	22.2166	21.0907	21.1081	20.9903	21.4793	20.9908	20.8761	21.0272
Q9BUR5	APOO	MICOS complex subunit MIC26	Undefined	5	5	34.3	22.284	+	3.12441	0.00576786	0.328402	3.72612	25.1414	25.4302	25.2419	25.1362	24.9607	25.5264	25.3585	25.2612	25.2361	25.5923	24.8707	25.309	24.5859	25.3104	24.9609	25.3845	25.7824	25.3593	25.5242	25.4703	26.0778	25.7643	25.8287	25.6084	25.5785	25.611	25.1957	25.5208	25.3702	25.6176	25.1116	25.6569	25.3528	25.1257
P00390	GSR	Glutathione reductase, mitochondrial	Undefined	16	16	38.9	56.256	+	3.12419	0.00574222	0.325081	3.72594	25.948	26.9838	26.1794	26.0993	26.2045	25.6849	26.3382	26.6454	26.3824	26.5247	25.9168	26.5743	26.0548	26.6494	26.2052	26.651	26.556	26.8415	26.6703	26.4397	26.7205	26.6996	26.5813	26.6867	26.5207	26.6742	26.7993	26.4743	26.7169	26.4904	26.553	26.9038	26.2986	26.4606
P12270	TPR	Nucleoprotein TPR	Undefined	33	33	17.6	267.29	+	3.11689	0.00576991	-0.655888	-3.71984	24.1082	24.013	24.3657	24.6462	24.4087	25.0255	24.5971	24.1829	24.5638	24.2472	24.9213	23.5472	24.6344	23.5515	24.6643	24.4304	23.9732	23.8425	23.6839	23.6369	23.3284	23.3028	23.6552	23.6352	23.8403	23.7001	21.6873	24.2634	24.0325	23.815	24.0701	23.8015	24.0028	23.7741
Q13618	CUL3	Cullin-3	Undefined	29	29	43.6	88.929	+	3.09697	0.00604405	-0.267746	-3.70319	26.4856	26.3151	26.5162	26.6202	26.5031	26.7922	26.7206	26.3779	26.5495	26.6625	26.4845	26.5154	26.0737	26.2553	26.4092	26.0838	26.2319	26.4659	26.2931	26.1478	26.3117	26.2844	26.1587	26.2528	26.2019	26.2264	25.4966	26.4023	26.5017	26.4267	26.2863	26.2242	25.8545	26.2844
P23434	GCSH	Glycine cleavage system H protein, mitochondrial	Undefined	2	2	17.9	18.884	+	3.08306	0.00624561	-0.711978	-3.69155	23.5165	22.4564	23.4381	23.054	22.0681	23.6729	22.8168	23.8453	23.0814	22.7231	23.3558	23.1552	23.6538	24.0106	22.9592	21.9308	22.8802	22.6276	23.3226	23.0995	22.9853	22.5626	21.8401	22.28	21.6731	22.8235	23.3427	23.2375	22.4396	22.2478	21.6285	22.4387	21.8376	21.8306
Q9Y265	RUVBL1	RuvB-like 1	Undefined	12	12	36.6	50.227	+	3.07401	0.00628821	-0.204735	-3.68397	25.9452	25.4255	25.6828	26.0357	25.8351	25.8962	26.0137	25.927	25.6716	25.7384	26.0572	25.7498	25.7024	25.8333	25.783	25.6217	25.7852	25.8462	25.4367	25.6517	25.586	25.6404	25.8212	25.7014	25.6652	25.5865	25.177	25.6289	25.6868	25.6878	25.6356	25.3835	25.5942	25.5499
Q08462	ADCY2	Adenylate cyclase type 2	Undefined	9	9	9.9	123.6	+	3.07239	0.00627826	-0.315523	-3.68261	24.0003	23.6899	23.611	24.3985	24.4427	24.1085	24.2982	24.2734	24.1582	23.9414	24.1996	23.7559	24.2794	23.8632	24.3206	23.752	23.656	23.7713	23.6517	23.5717	23.5684	23.7479	23.8169	23.2804	24.134	23.4467	24.0184	23.9137	24.1023	23.8667	24.0838	23.5577	23.7665	23.9972
P80404	ABAT	4-aminobutyrate aminotransferase, mitochondrial	Undefined	30	30	59.2	56.438	+	3.06819	0.0062684	0.320618	3.67909	28.3583	28.8047	28.6367	28.5389	28.6054	28.3256	28.5142	28.4964	28.7621	28.556	28.405	28.3692	28.1809	28.9335	28.4811	28.7517	28.9129	28.6374	28.6615	28.579	28.7792	28.9572	29.0811	29.5399	29.0122	28.9646	28.0971	28.6804	29.0545	28.9177	28.8149	29.0893	28.9578	28.6963
Q08AM6	VAC14	Protein VAC14 homolog	Undefined	17	17	22.4	87.972	+	3.06791	0.00624138	0.246943	3.67886	24.8472	25.1731	25.0539	24.9029	24.5033	24.7322	25.0338	25.1739	25.0833	25.199	24.4765	24.742	24.8865	24.8706	24.5588	25.0161	25.2836	25.2419	25.0445	24.9659	25.2797	25.2039	25.2126	25.138	25.2536	25.1469	24.8728	24.8987	25.3441	24.9282	24.991	25.261	25.1339	25.2425
P63173	RPL38	60S ribosomal protein L38	Undefined	6	6	50	8.2178	+	3.06424	0.00624893	-0.41923	-3.67577	24.8032	24.0911	24.6105	25.2845	24.89	24.9562	25.0779	24.5139	24.5179	24.2291	25.1073	24.7393	24.6786	24.1528	24.6946	24.2097	24.2215	24.0372	23.9827	23.9857	24.1212	24.2051	24.1761	24.1506	24.7593	24.0638	24.3864	24.2459	24.3367	25.1323	24.7287	24.4404	23.8522	24.105
Q96JB5	CDK5RAP3	CDK5 regulatory subunit-associated protein 3	Undefined	11	11	22.9	56.92	+	3.04977	0.00634188	-0.353314	-3.66364	23.6943	22.9473	23.2998	24.1824	23.9317	23.6023	24.0797	23.914	23.6775	23.8919	23.7903	23.2582	22.9079	23.6155	23.679	23.2714	23.1657	23.0787	23.2176	23.0656	23.1358	23.3835	23.4069	23.2815	23.3943	23.2821	23.0559	23.665	23.3635	23.1918	23.5853	23.2895	23.2359	23.2145
Q9BVC4	MLST8	Target of rapamycin complex subunit LST8	Undefined	3	3	12.9	35.876	+	3.04954	0.00631489	0.503549	3.66345	23.0318	22.9832	23.2863	22.8065	22.9486	22.0338	22.7803	21.727	22.8136	22.9579	22.2442	22.755	22.0835	23.0256	22.5679	23.119	23.2859	23.0014	23.0082	22.7608	23.0314	23.1943	24.0326	23.2894	23.1297	22.9548	24.0181	22.9286	23.5256	23.1525	23.2863	22.8429	22.9306	22.7993
Q96JE9	MAP6	Microtubule-associated protein 6	Undefined	58	58	71.5	86.504	+	3.0351	0.00650847	0.308213	3.65133	29.09	30.0534	29.2206	29.6658	29.4688	29.362	29.4759	29.4705	29.5406	29.4556	29.1848	29.3761	28.9465	29.3912	29.4276	29.6127	29.6427	29.532	29.8637	29.7205	29.8989	30.0539	29.4976	30.2502	29.573	29.7291	29.3977	29.688	29.5271	29.3439	29.598	29.7514	29.9589	29.9803
Q9HB71	CACYBP	Calcyclin-binding protein	Undefined	14	14	59.6	26.21	+	3.02822	0.00661603	0.311222	3.64555	25.062	25.5337	24.7808	24.6763	24.585	25.1893	24.7096	24.9142	24.8994	25.1259	24.8707	25.1552	24.3032	25.1239	24.8159	24.8157	25.042	25.2917	25.3683	25.0594	25.5685	25.3529	25.3263	25.2403	25.2504	25.4509	24.9702	25.2415	25.354	25.1189	24.9205	25.4548	25.366	25.1313
Q9Y4D2	DAGLA	Sn1-specific diacylglycerol lipase alpha	Undefined	12	12	14.4	114.95	+	3.02434	0.00663866	-0.307283	-3.64228	26.448	25.839	26.3428	26.3136	26.6676	27.0304	26.7914	26.4442	26.4841	26.4626	26.6814	26.3618	26.2868	26.2511	26.7256	26.4731	26.3234	25.9317	26.5164	26.2258	26.1564	25.6686	26.0562	26.2932	26.2264	25.9745	25.89	26.3181	26.2388	26.1683	26.4302	26.0371	26.1252	26.1402
P61163	ACTR1A	Alpha-centractin	Undefined	21	13	66.2	42.613	+	3.02254	0.00664435	0.305516	3.64077	27.1331	27.3538	27.1525	27.0055	26.4022	27.0855	26.9063	26.9171	27.3057	27.3077	26.9513	27.1048	26.9223	27.4613	26.6676	27.2425	27.5505	27.3006	27.4002	27.2306	27.4617	27.4095	27.2007	27.6694	27.4891	27.401	26.9441	27.2761	27.7377	27.4548	27.1452	27.5986	27.1797	26.9698
Q9UH62	ARMCX3	Armadillo repeat-containing X-linked protein 3	Undefined	5	5	15	42.5	+	2.99573	0.00706667	-0.383642	-3.61821	24.0349	23.6223	24.1386	24.6859	24.4148	24.3204	24.3458	23.6645	24.1531	23.6618	24.2767	24.0632	24.3427	23.7774	24.058	23.8196	23.8237	23.8413	23.5123	23.4401	23.5669	23.6786	23.9052	24.164	23.8443	23.6471	23.1196	24.4619	23.4896	23.4671	23.9039	23.3729	23.7286	23.8998
Q96C86	DCPS	m7GpppX diphosphatase	Undefined	6	6	22.3	38.608	+	2.994	0.00705394	-0.349808	-3.61675	22.6543	22.5746	23.0352	22.5519	22.3856	22.6435	22.6425	23.1754	22.7801	22.9775	22.9833	23.5633	22.7601	23.1406	22.7981	22.2722	22.4559	23.0246	22.5103	22.5372	22.6432	22.5567	22.0097	22.8193	22.3638	22.7927	22.2687	22.8797	22.2209	22.3239	22.3207	22.325	22.6946	22.3781
Q96AB3	ISOC2	Isochorismatase domain-containing protein 2	Undefined	7	7	60.5	22.337	+	2.99147	0.00705785	0.678704	3.61462	23.3176	24.6772	23.5577	23.4912	24.0311	23.6748	23.4538	23.5246	24.0935	23.8847	23.3952	23.6992	21.7479	24.3803	22.9105	24.6983	24.5315	24.6954	24.4836	24.252	24.4784	24.3475	24.137	24.7438	24.0951	24.1307	22.8451	24.0196	24.4925	24.1254	24.0699	24.4139	24.4256	24.1064
Q9BYT8	NLN	Neurolysin, mitochondrial	Undefined	10	10	14.9	80.651	+	2.99127	0.00702881	-0.360885	-3.61445	24.4975	23.8334	24.3855	24.5859	24.422	24.221	24.5877	24.7326	24.1816	24.5472	24.4586	24.4974	24.4684	24.1708	24.2175	23.8216	24.3264	24.1302	24.1615	24.085	23.9675	23.8589	24.1	24.7213	23.989	24.0904	23.8912	23.8733	23.6685	24.3549	24.2442	24.171	23.0662	23.9777
Q6P2Q9	PRPF8	Pre-mRNA-processing-splicing factor 8	Undefined	44	44	23	273.6	+	2.98946	0.00709836	-0.475716	-3.61292	25.1787	24.6522	25.353	25.7789	25.3588	25.4329	25.4463	25.1493	24.779	24.0104	25.2446	24.8389	25.3942	24.9325	24.8095	24.6204	24.786	24.975	24.7539	24.8765	23.9965	24.6347	24.4744	24.4676	24.3667	24.6175	24.1418	25.4928	24.6683	24.7648	24.1565	24.4023	24.7617	24.7259
O75367	MACROH2A1	Core histone macro-H2A.1	Undefined	10	8	35.2	39.617	+	2.98855	0.00706939	-0.50311	-3.61216	25.7023	25.1911	25.911	25.7598	25.1008	25.4755	25.5412	25.8816	25.2927	25.0101	25.1221	24.396	26.0663	25.2207	25.2267	24.8025	24.1598	24.7941	24.6956	25.2597	24.3353	24.4223	25.1442	24.6836	25.4777	24.8762	24.5815	25.3512	25.1799	25.2833	24.8243	25.2802	25.1715	24.5889
O43447	PPIH	Peptidyl-prolyl cis-trans isomerase H	Undefined	4	4	23.2	19.208	+	2.98293	0.00710569	-0.34526	-3.60742	23.3407	22.3781	23.3449	23.3457	22.926	23.3001	23.2734	23.529	23.0644	23.3885	23.3005	23.3429	23.2333	22.8442	22.6352	23.0681	22.9492	23.0107	22.857	22.6808	22.9657	22.8021	22.8101	22.8186	23.0639	23.0505	22.935	23.1201	22.2508	22.5333	22.4696	22.6577	22.5097	22.733
Q9UK41	VPS28	Vacuolar protein sorting-associated protein 28 homolog	Undefined	6	6	43	25.425	+	2.96333	0.00744939	-0.314918	-3.59088	24.2026	24.145	24.0948	24.2823	23.99	24.2424	24.0766	24.2394	24.3723	24.2025	24.7246	24.2898	24.8122	24.089	24.0707	24.0868	24.1889	24.1644	23.7128	23.5635	24.034	23.6238	23.8777	23.8309	24.3968	23.8511	23.4869	23.5092	24.2707	24.2789	24.0643	24.0172	23.9155	23.9998
P55072	VCP	Transitional endoplasmic reticulum ATPase	Undefined	66	66	69.4	89.321	+	2.96046	0.0075	-0.234618	-3.58846	29.7632	29.8815	29.8284	29.5584	29.419	29.7339	29.615	29.8664	29.68	29.7765	29.9775	29.8115	29.7649	29.8463	29.5297	29.4378	29.6423	29.8898	29.6343	29.4207	29.6609	29.3578	29.2674	29.5316	29.6028	29.5267	29.0646	29.289	29.5465	29.5812	29.7808	29.7829	29.2784	29.2461
Q9Y371	SH3GLB1	Endophilin-B1	Undefined	14	13	35.1	40.796	+	2.95217	0.00759839	-0.324869	-3.58145	26.3317	25.8661	26.1335	26.236	26.3745	26.296	26.772	26.4434	25.9471	25.8897	26.3262	26.0506	25.7918	26.0528	26.2971	25.9905	26.1244	25.7199	25.4363	25.2674	25.8495	26.208	26.0342	26.0062	26.2107	25.9367	25.4274	25.7142	26.0209	26.1018	25.872	25.9068	25.7269	25.8311
Q9Y4D1	DAAM1	Disheveled-associated activator of morphogenesis 1	Undefined	18	16	18.1	123.47	+	2.94708	0.007648	-0.342284	-3.57715	24.33	23.1529	23.705	24.2645	23.9897	24.1234	24.1866	24.3714	23.5942	24.198	24.2679	24.0062	23.996	23.8375	24.1009	23.8148	23.7141	23.7663	23.7414	23.3176	23.393	23.5995	23.7393	23.8002	23.9173	23.5478	23.1336	23.7504	23.8231	23.9706	24.0259	23.4916	23.4143	23.6934
A6NE02	BTBD17	BTB/POZ domain-containing protein 17	Undefined	13	13	32.8	52.47	+	2.94647	0.0076494	0.832432	3.57663	23.7809	26.5501	25.7245	24.7002	25.0252	24.4114	25.6114	25.8668	24.661	24.3524	23.8275	25.5631	23.8752	26.1392	24.8381	25.9864	26.4703	25.4665	25.4325	26.1677	26.0405	26.2439	26.1396	25.3529	25.7275	26.044	25.0703	24.7649	25.8244	26.1655	25.7893	26.126	26.38	25.5313
P31040	SDHA	Succinate dehydrogenase [ubiquinone] flavoprotein subunit, mitochondrial	Undefined	24	24	47.4	72.691	+	2.9336	0.00784127	0.329531	3.56575	28.0673	28.6118	28.1849	27.9183	27.6891	28.1066	27.954	27.8966	28.2041	28.3345	27.9669	28.4769	27.456	28.5264	28.0763	28.3457	28.5094	28.4267	28.3964	28.0668	28.4881	28.8142	28.7814	28.5772	28.3359	28.5875	27.8973	28.4774	28.4678	28.2872	28.1369	28.6582	28.5099	28.3588
P17812	CTPS1	CTP synthase 1	Undefined	16	15	32.1	66.69	+	2.91756	0.00818972	-0.295255	-3.55217	24.0797	23.6159	24.0998	24.1578	24.0603	23.7832	23.8991	24.1592	23.8748	23.6351	24.0595	23.6489	23.9415	23.8848	23.9067	23.3473	23.8593	23.8191	23.3105	23.6461	23.4486	23.8696	23.7035	23.6902	24.1584	23.5483	23.0861	23.7424	24.1007	23.5561	23.6559	23.6694	23.2925	23.3744
Q8N1G4	LRRC47	Leucine-rich repeat-containing protein 47	Undefined	25	25	45.1	63.472	+	2.91508	0.00817323	-0.356958	-3.55006	27.2209	26.6337	27.1952	27.023	27.5222	27.2435	27.472	27.3343	27.2173	27.4187	27.5204	27.1614	27.2667	26.5675	27.4184	27.0853	26.9669	27.0151	26.8092	26.6424	26.7294	26.8445	26.915	26.9581	27.127	26.7902	26.067	27.256	26.3729	27.0109	27.0884	26.6544	26.7053	27.2524
O15498	YKT6	Synaptobrevin homolog YKT6	Undefined	10	10	63.6	22.417	+	2.90407	0.00837647	-0.211514	-3.54073	26.6006	25.8418	26.1972	26.3193	25.913	26.3147	26.4841	26.0022	26.2363	26.4445	26.4592	26.12	26.3496	26.1564	26.0895	25.9915	26.0396	26.068	26.1366	26.0823	26.0856	25.9805	25.8591	25.8981	26.1848	26.0016	25.9837	26.1856	26.1144	26.0954	26.1368	26.0236	25.6688	25.9146
Q13873	BMPR2	Bone morphogenetic protein receptor type-2	Undefined	5	5	5.9	115.2	+	2.8988	0.00846875	0.50345	3.53626	23.3683	23.5831	23.513	23.6433	23.2507	23.5993	23.2738	23.8365	24.0478	23.8846	23.1756	24.0172	22.4202	24.3529	23.5099	23.8006	24.3903	23.681	23.9186	23.5768	24.3215	24.1863	24.3761	24.3512	24.0688	24.5022	24.8665	23.479	24.289	24.1563	23.4753	24.0474	24.0295	23.7856
Q14155	ARHGEF7	Rho guanine nucleotide exchange factor 7	Excitatory neuron	26	21	40.7	90.011	+	2.89563	0.00848249	0.236704	3.53357	26.0261	26.4051	26.2174	26.0709	26.0996	26.3186	25.8842	26.327	26.1955	25.9998	26.0716	25.8868	25.4953	26.3948	26.1307	26.4562	26.3258	26.2621	26.3769	26.265	26.5418	26.4076	26.3793	26.4362	26.3313	26.3734	25.9465	25.952	26.4206	26.3549	26.4485	26.3451	26.4729	26.3309
P25398	RPS12	40S ribosomal protein S12	Excitatory neuron	4	4	37.1	14.515	+	2.8864	0.00865116	0.49767	3.52573	21.6914	22.3209	22.4724	21.9498	21.801	21.045	22.2987	21.9977	21.6882	21.885	21.9409	22.1222	21.4877	22.4441	22.1758	22.0829	22.1246	23.0014	22.7034	22.7134	22.4216	22.6101	21.9918	22.4583	21.533	22.4369	23.4241	22.4425	22.5317	23.0791	22.2177	22.3125	22.1227	22.3879
Q15286	RAB35	Ras-related protein Rab-35	Undefined	8	8	36.3	23.025	+	2.88203	0.00871042	0.497862	3.52202	24.7227	25.1776	24.7675	23.9815	24.434	25.2326	24.6886	24.8991	25.0218	25.1744	24.7104	24.9048	25.2048	25.4217	24.0969	24.9144	24.5903	24.8072	25.3224	25.4025	25.2521	25.8072	25.4918	25.6565	24.9282	25.8663	26.0126	25.3323	25.7693	25.3451	25.3115	25.6114	24.7772	25.0165
Q92616	GCN1	eIF-2-alpha kinase activator GCN1	Undefined	20	20	8.2	292.75	+	2.87726	0.00876923	-0.359324	-3.51797	23.264	22.927	23.3832	23.5953	23.5274	23.5573	23.2696	23.5703	23.4791	23.4924	23.4432	23.4898	23.583	23.438	23.792	23.3016	23.4671	23.3164	22.9335	22.8462	23.3781	22.8796	23.0917	22.8426	23.7423	22.7506	23.4241	23.4068	23.0857	23.2045	23.0758	22.9826	22.1119	22.9599
Q5T0D9	TPRG1L	Tumor protein p63-regulated gene 1-like protein	Undefined	13	13	58.8	30.211	+	2.8755	0.00881226	0.583448	3.51647	24.7087	25.1086	24.4445	23.6724	23.6334	24.171	24.2232	24.916	24.923	25.1516	24.2914	24.8662	23.791	25.1328	23.9739	24.874	24.8562	24.9567	24.7818	24.9362	25.1681	25.0833	25.0227	25.9806	25.2583	25.1098	23.8912	24.7258	25.1991	25.697	25.087	25.4479	25.1253	24.7612
P49406	MRPL19	39S ribosomal protein L19, mitochondrial	Undefined	7	7	24	33.535	+	2.87312	0.00880916	-0.354628	-3.51445	23.3697	22.9734	23.7695	23.932	23.9458	23.8225	23.701	23.4748	23.8528	23.3553	23.9258	23.4849	23.9294	22.9413	23.9551	23.2233	23.2109	23.2782	23.3736	23.3473	22.9752	23.0795	23.6487	22.9234	23.2406	23.1272	23.6211	23.6544	23.0602	23.587	23.5203	23.2961	22.9208	23.1233
Q00325	SLC25A3	Phosphate carrier protein, mitochondrial	Undefined	20	20	45	40.094	+	2.87144	0.00880608	0.412497	3.51302	29.0191	29.8651	29.4672	29.1359	28.9065	29.1663	29.682	29.0784	29.2372	29.3827	28.9161	29.1391	28.5406	29.6935	28.8382	29.4169	29.8249	29.4844	29.3663	29.4714	29.7319	29.9844	29.8908	30.351	29.3552	29.8058	29.2351	29.7956	29.8064	29.6959	29.4122	29.8648	29.1765	29.0539
P61803	DAD1	Dolichyl-diphosphooligosaccharide--protein glycosyltransferase subunit DAD1	Undefined	3	3	28.3	12.497	+	2.86494	0.00889394	-0.653258	-3.50749	23.1428	21.9889	23.4381	23.9131	23.269	23.7991	24.1105	22.9664	23.0347	23.1171	23.4043	23.4687	23.7685	22.3239	23.458	22.4743	22.5516	22.7229	22.1521	22.6471	22.327	22.3526	23.0627	22.3043	22.0469	22.2298	23.6211	23.5087	22.7312	23.2289	23.3226	22.3545	21.6797	22.5936
Q9GZN7	ROGDI	Protein rogdi homolog	Undefined	13	13	46	32.254	+	2.86061	0.00895094	-0.286863	-3.50381	26.5579	25.7687	26.412	26.885	26.6096	26.7327	26.5986	26.4401	26.4673	26.5276	26.6169	26.3977	26.722	26.2023	26.6269	26.3087	26.306	26.0438	26.0369	25.9457	26.1469	26.266	26.2057	26.6373	26.4695	25.9911	25.9141	26.6313	26.3486	26.249	26.3066	25.9166	26.1232	26.2852
Q9NRV9	HEBP1	Heme-binding protein 1	Undefined	8	8	46	21.097	+	2.85868	0.00897744	0.47919	3.50217	24.4437	24.3122	24.3741	24.4758	23.9479	24.1882	25.1198	24.7949	24.5628	24.8599	24.0542	24.0624	24.0465	24.1567	24.0776	24.5982	24.2944	24.6855	24.5419	24.3788	25.1927	25.2065	25.2358	25.4146	24.4665	25.2427	24.4893	26.01	24.6763	24.6989	24.6799	24.7009	24.6708	24.8581
P10606	COX5B	Cytochrome c oxidase subunit 5B, mitochondrial	Excitatory neuron	8	8	30.2	13.696	+	2.85746	0.00897378	0.259354	3.50112	28.3933	28.8895	28.5424	28.6051	28.6918	28.7912	28.3521	28.4743	28.746	28.4223	28.3535	28.464	28.2197	28.9797	28.5518	28.8542	28.9715	28.4964	28.8479	28.6712	29.0822	28.898	29.2335	29.1963	28.7256	28.9243	28.6526	28.6055	28.9099	28.5104	28.5805	28.9334	28.8395	28.732
O43414	ERI3	ERI1 exoribonuclease 3	Undefined	4	4	9.8	37.238	+	2.84925	0.0091194	-0.399891	-3.49414	24.7207	24.0357	24.8668	24.9403	24.5734	24.8558	24.8436	25.0111	24.4637	24.2018	25.0763	24.6888	24.4929	23.9916	24.7639	24.3056	24.49	24.6475	24.0615	23.9286	24.1819	24.1275	24.602	24.0355	24.3624	24.3361	23.2354	24.4774	24.2932	24.621	24.3272	24.2959	23.9276	24.2126
Q08AD1	CAMSAP2	Calmodulin-regulated spectrin-associated protein 2	Undefined	16	16	13.2	168.09	+	2.84784	0.00911524	-0.325464	-3.49294	24.8308	24.5932	24.9162	25.5916	24.9745	24.9591	25.02	24.7318	24.3624	24.7196	25.1184	25.0536	25.2405	24.3485	25.032	24.5197	24.3198	24.7413	24.6484	24.8216	24.5359	24.4359	24.3852	24.3373	24.7639	24.311	24.6442	24.4835	24.6163	24.4248	24.904	24.2145	24.8664	24.9326
P17600	SYN1	Synapsin-1	Excitatory neuron	69	65	83.3	74.111	+	2.84584	0.00914074	0.432464	3.49123	31.8126	32.2439	31.5555	31.5412	31.6781	31.1718	31.7398	31.5798	32.1023	32.3966	31.4961	32.0728	30.9069	31.9264	31.6206	32.3032	32.2465	32.0357	31.9246	31.9178	32.3	32.4882	32.2214	32.7125	32.3024	32.2403	31.102	32.0415	32.3228	31.9633	32.028	32.077	32.4934	32.2323
O60268	KIAA0513	Uncharacterized protein KIAA0513	Excitatory neuron	16	16	36.7	46.638	+	2.83728	0.00935793	0.542515	3.48393	25.3695	26.117	25.5569	26.2881	26.2215	26.2399	25.1602	25.3734	25.9559	26.0667	24.9539	25.6657	24.4561	26.3007	26.1552	26.6281	26.2135	26.0769	26.2235	25.9853	26.3669	26.1136	26.404	26.812	26.2382	26.5075	25.7109	26.1429	26.5529	25.8519	25.777	26.3547	26.9936	26.1365
O14576	DYNC1I1	Cytoplasmic dynein 1 intermediate chain 1	Excitatory neuron	20	20	34.3	72.955	+	2.82534	0.00963235	0.438004	3.47375	25.2571	26.298	25.7131	25.6371	25.6357	25.7852	25.5246	25.6786	25.9201	25.591	25.4883	25.6431	25.3842	25.9123	25.7709	26.2197	26.3283	25.9835	26.2002	26.3066	26.3182	26.0989	26.0751	26.3644	26.3108	25.9398	24.4507	26.1308	26.2712	25.9471	26.1496	26.2186	26.5353	26.4431
Q9UK22	FBXO2	F-box only protein 2	Undefined	10	10	40.5	33.327	+	2.82212	0.00965568	0.461199	3.471	25.7698	26.4888	25.8012	25.0084	25.4042	26.0946	25.0288	25.8946	26.2841	26.2391	25.9911	26.3468	25.8005	26.5931	25.5057	26.6836	26.5139	26.1284	26.5084	26.2472	26.4891	26.2686	26.0883	26.9722	25.9619	26.7061	26.081	26.2774	26.4118	25.9106	26.2157	26.6466	26.3069	26.1292
P10768	ESD	S-formylglutathione hydrolase	Undefined	10	10	50	31.462	+	2.82114	0.00964964	0.376967	3.47016	24.9764	25.6601	25.2786	25.3659	24.9184	24.75	24.9607	25.1051	25.2318	25.529	25.1221	25.063	24.4645	25.5664	24.5471	25.5775	25.817	25.8051	24.9319	25.1132	25.3606	25.9341	25.6227	25.6373	25.5953	25.3499	25.1694	25.6309	25.8498	25.3928	25.2451	25.1848	25.6221	25.2723
O00170	AIP	AH receptor-interacting protein	Undefined	7	7	30.3	37.636	+	2.81942	0.00962909	-0.441233	-3.46869	24.3163	23.7961	23.9154	23.8363	24.4986	24.4911	23.8417	24.3534	23.9332	24.1637	24.6472	23.889	24.1812	24.2455	24.3728	24.1329	22.5414	23.6528	23.9802	23.8011	24.174	23.9242	24.0819	23.4129	23.5728	23.1489	24.139	23.5989	23.6718	23.5748	23.9102	23.2332	24.1018	24.1069
Q9Y2J0	RPH3A	Rabphilin-3A	Neuron	43	42	53.5	76.872	+	2.81467	0.00965217	0.327601	3.46464	28.5977	29.2719	28.831	29.0463	28.9107	29.0518	28.8479	29.1604	29.1016	28.3516	28.7293	28.7745	28.5174	29.1832	28.9052	29.3316	29.2776	28.8675	29.2992	29.025	29.6381	29.5433	29.4251	29.5676	29.0137	29.2268	28.3941	29.075	29.2528	29.0936	29.1022	29.2131	29.3117	29.3883
P62258	YWHAE	14-3-3 protein epsilon	Undefined	34	31	91	29.174	+	2.81205	0.00967509	-0.408998	-3.4624	31.4701	31.0076	30.6488	30.8702	30.7168	31.6887	30.6965	31.2722	30.9523	31.2071	31.2539	31.564	31.3952	31.5819	30.8185	30.9521	30.7338	31.3209	31.1113	30.909	31.4361	30.6191	30.1615	30.6755	30.5047	31.0664	30.4201	30.4975	30.3983	30.4522	30.6103	30.8316	30.78	30.4641
Q9UHV9	PFDN2	Prefoldin subunit 2	Undefined	6	6	45.5	16.648	+	2.79985	0.00991367	-0.309435	-3.45197	24.7662	24.3302	24.7241	24.738	24.7154	24.5891	24.8065	24.8536	24.9066	24.8249	24.7797	24.6196	24.6689	24.419	24.5619	24.4689	24.1984	24.8181	24.3735	24.6694	24.3352	24.1028	23.9456	24.3307	24.6816	24.248	23.4731	24.6326	24.6496	24.5385	24.6219	24.4547	24.4658	24.1638
P62424	RPL7A	60S ribosomal protein L7a	Undefined	14	14	33.8	29.995	+	2.79716	0.00987814	-0.320365	-3.44967	27.3267	26.9753	27.5034	27.6371	27.7592	27.4383	27.3879	26.8266	27.0477	26.4969	27.4981	26.8901	27.3522	26.9703	27.5427	26.9247	26.7897	26.8986	26.6315	26.9942	26.7159	27.1014	27.0266	27.1202	26.9329	26.6484	26.7191	27.317	26.9056	27.066	27.0297	26.9464	26.9618	26.8098
Q9HCG7	GBA2	Non-lysosomal glucosylceramidase	Undefined	9	9	10.5	104.65	+	2.79092	0.00998571	0.431909	3.44432	22.8574	23.6738	23.4166	23.7527	23.3903	23.0549	23.9903	23.939	22.7733	23.5967	23.3198	23.3031	23.6865	23.7812	23.1259	23.777	23.8023	23.425	23.2353	23.9837	23.8929	24.7297	24.3209	24.1174	23.7338	24.2722	23.9488	23.5553	23.7928	24.0946	23.7423	24.1092	23.5793	23.5316
Q96PE3	INPP4A	Inositol polyphosphate-4-phosphatase type I A	Inhibitory neuron	22	22	26.5	109.95	+	2.78448	0.0100071	-0.281049	-3.43881	26.7332	26.1741	26.6913	27.0552	27.1016	26.7144	27.1608	26.6328	26.8601	26.3949	26.9536	26.6298	26.5803	26.5472	26.8801	26.5577	26.6687	26.5822	26.2649	26.0539	26.4759	26.573	26.5772	26.4329	26.6929	26.4117	25.8931	26.5829	26.7141	26.4862	26.4735	26.3651	26.3916	26.5343
O43155	FLRT2	Leucine-rich repeat transmembrane protein FLRT2	Neuron	6	6	11.8	74.048	+	2.77442	0.010227	-0.384859	-3.4302	24.3078	23.49	23.7887	23.8815	24.1903	23.9954	24.5419	24.8982	24.4828	23.843	24.3834	23.5968	23.4415	23.5445	24.2256	23.6745	23.8198	23.65	23.8149	23.4268	23.52	23.6786	23.6855	23.5807	23.518	23.5292	24.2428	23.565	23.7515	23.7674	23.8428	23.4538	23.3496	23.5913
Q16799	RTN1	Reticulon-1	Undefined	24	24	39.3	83.617	+	2.77326	0.0102615	0.38535	3.42919	27.3967	27.9778	27.4328	27.2798	26.7777	27.3588	27.9141	27.9456	27.9117	27.5273	27.4269	28.0506	27.2678	27.8212	27.1277	27.4517	27.8443	28.0768	28.2019	27.9819	28.2319	28.2249	27.673	28.5692	27.7044	28.0616	27.714	27.9958	28.0607	27.8714	27.764	28.1312	27.5111	27.6594
O75494	SRSF10	Serine/arginine-rich splicing factor 10	Undefined	9	9	31.7	31.3	+	2.77069	0.0103239	-0.511207	-3.42699	23.5533	23.5628	23.8886	24.182	24.0402	23.7615	23.4695	24.4418	23.0195	23.3047	23.2898	23.6315	22.5853	22.7303	23.4096	22.8882	22.6289	23.3774	23.2163	22.94	22.8783	23.4114	22.9929	22.7068	22.4849	22.583	22.7228	23.307	23.4825	23.1333	23.4308	22.4095	23.0913	23.5709
O43815	STRN	Striatin	Undefined	18	17	32.2	86.131	+	2.76876	0.0103719	0.375191	3.42534	25.2352	25.9107	25.1772	24.8902	25.2827	25.428	25.0375	25.1017	25.2649	25.2647	24.7539	25.0163	24.4058	25.6422	24.9585	25.5782	25.5594	25.6632	25.6263	25.4988	25.8695	25.8472	25.4394	25.6779	25.6634	25.5201	24.8416	24.8533	25.8123	25.5453	25.2426	25.596	25.6501	25.6451
Q8N3J6	CADM2	Cell adhesion molecule 2	Undefined	12	12	32.6	47.553	+	2.76593	0.0104056	0.368847	3.42291	26.5108	26.8083	26.272	25.9595	25.5684	26.1169	26.4834	26.3082	26.5116	26.5949	26.0391	26.7986	26.5671	26.6761	26.0645	26.277	26.5657	26.7471	26.9263	26.4454	26.8791	26.9393	26.5743	27.1676	26.6732	26.7057	26.7124	27.2636	26.6189	26.8244	26.7221	26.9901	26.5421	26.1209
P10636	MAPT	Microtubule-associated protein tau	Undefined	46	46	41.7	78.927	+	2.75944	0.0106202	0.551126	3.41734	29.6183	31.4263	30.38	29.9925	30.373	29.0244	30.085	30.1009	30.3631	30.0757	29.6425	30.3727	29.2649	30.5336	30.4122	30.8497	30.7431	30.7596	30.7316	30.8637	30.4344	30.9401	30.7857	30.8032	30.4805	30.7769	30.0475	30.0513	30.4403	30.2865	30.3028	30.5938	31.4313	31.2586
P47736	RAP1GAP	Rap1 GTPase-activating protein 1	Undefined	17	16	28.8	73.361	+	2.7593	0.0105833	0.343657	3.41722	25.3849	26.1553	25.595	25.8139	25.8919	25.7224	25.6721	25.6986	25.8449	25.9991	25.5297	25.6971	25.6064	26.1168	25.7452	26.2087	26.3653	25.8633	26.1155	25.9119	26.5296	26.5651	26.1674	26.372	26.2118	26.3055	25.0723	26.0673	26.4815	25.7941	25.8797	26.1669	25.947	26.0373
P49589	CARS1	Cysteine--tRNA ligase, cytoplasmic	Undefined	22	22	28.5	85.472	+	2.75381	0.0107266	-0.170303	-3.41251	26.6854	26.431	26.641	26.6182	26.5201	26.7275	26.5423	26.6664	26.6281	26.6155	26.8395	26.7827	26.4151	26.4644	26.5639	26.4336	26.4284	26.5148	26.496	26.433	26.4578	26.4709	26.1541	26.706	26.4787	26.4007	26.0462	26.6422	26.378	26.5249	26.5474	26.5308	26.197	26.5024
P25787	PSMA2	Proteasome subunit alpha type-2	Undefined	8	8	46.2	25.898	+	2.75347	0.0107034	0.535409	3.41222	25.1318	26.1419	25.6459	24.5056	24.4792	24.4958	24.6158	24.618	25.0333	25.3366	24.6083	25.3684	25.3959	25.6824	24.6838	25.0515	25.457	26.0241	25.6437	25.8538	25.5503	25.7359	25.3937	26.0246	25.5332	25.7656	26.2076	24.6688	25.6714	25.7966	25.496	25.9748	25.1853	25.0795
Q8NBF6	AVL9	Late secretory pathway protein AVL9 homolog	Undefined	15	15	28.7	71.947	+	2.75202	0.0107216	-0.287937	-3.41097	25.6865	25.1626	25.4211	25.7413	25.6488	25.8593	25.8522	25.6416	25.8641	26.0468	25.7927	25.8318	25.9514	25.3587	25.8028	25.7007	25.6256	25.2487	25.1831	25.1601	25.487	25.4427	25.5888	25.7138	25.8779	25.654	24.9213	25.4507	25.5011	25.4072	25.4455	25.0447	25.1543	25.4267
P22695	UQCRC2	Cytochrome b-c1 complex subunit 2, mitochondrial	Undefined	30	30	66	48.442	+	2.75053	0.0106986	0.632497	3.40969	29.5008	30.5627	29.8324	29.5783	29.4492	29.6634	29.6667	29.1628	29.8006	29.596	29.1789	29.7331	29.0608	30.3873	29.6054	30.4262	30.7022	30.2002	30.1427	30.0161	30.5163	30.7224	30.7236	31.1675	30.2859	30.6168	28.0808	30.0918	30.534	30.2174	29.804	30.4097	30.5549	30.1907
O94919	ENDOD1	Endonuclease domain-containing 1 protein	Undefined	7	7	13.4	55.016	+	2.74852	0.010744	0.573656	3.40797	24.136	23.87	23.5323	23.4116	23.8089	23.2894	24.407	23.1632	24.8193	24.0672	23.5471	24.3029	23.0869	24.4038	24.0004	24.535	24.8457	23.8826	24.2432	23.8744	24.243	24.5062	24.7047	25.1191	24.3274	24.5834	23.6413	25.5231	24.5105	23.9354	23.9747	24.7381	24.7175	24.2657
Q5EBL4	RILPL1	RILP-like protein 1	Undefined	5	5	11.7	47.107	+	2.74568	0.0107891	-0.375425	-3.40553	23.2112	22.6738	22.6903	23.2521	23.1581	22.7585	23.4306	23.2698	22.6261	22.5404	22.7401	22.6924	22.6472	22.7286	22.5384	22.4976	22.6669	22.4332	22.5447	22.7063	22.2777	22.6161	22.6227	21.733	22.4749	22.8087	23.2346	22.2658	22.3976	22.2013	21.9265	22.6448	22.7797	22.4479
P35579	MYH9	Myosin-9	Undefined	113	90	52.7	226.53	+	2.74567	0.0107525	-0.172757	-3.40552	29.0052	28.6477	28.8011	28.964	28.9958	28.8407	28.5733	28.828	28.4506	28.397	28.881	28.4687	28.7937	28.647	28.8073	28.4908	28.7262	28.4975	28.5158	28.5081	28.4137	28.6542	28.6069	28.5983	28.4275	28.5516	28.5601	28.6023	28.6433	28.5079	28.7094	28.6034	28.5201	28.6421
P40429	RPL13A	60S ribosomal protein L13a	Excitatory neuron	10	10	38.9	23.577	+	2.74476	0.0107297	-0.628957	-3.40474	26.2204	25.0298	25.8715	26.3516	26.4049	26.205	26.124	25.5047	25.3645	25.533	26.2233	26.061	26.3868	24.8943	26.2263	25.4237	25.0843	25.6648	25.1205	25.3818	25.1035	24.5132	24.9228	24.1528	25.2923	24.278	26.5207	25.6236	25.082	25.7367	25.8951	25.2609	25.4568	25.5111
P02730	SLC4A1	Band 3 anion transport protein	Undefined	13	13	18.4	101.79	+	2.74276	0.0107071	0.816148	3.40301	23.6676	23.2601	23.6072	24.9817	23.8691	24.5236	24.8224	23.8367	22.7694	24.5464	24.9732	25.6264	23.5711	24.5071	24.9102	25.0518	24.9699	25.4754	25.5143	24.7322	23.1327	25.1548	25.4819	25.2122	24.4149	25.3422	24.7856	25.9806	25.9069	24.7408	24.7876	25.0164	24.9392	25.2658
P27797	CALR	Calreticulin	Undefined	18	18	57.1	48.141	+	2.74026	0.0107517	1.03261	3.40086	24.3801	25.9939	24.9448	23.3628	23.8715	25.1807	22.8715	24.2816	24.2148	24.1933	24.1096	24.5077	23.5538	26.3409	23.8262	25.6164	25.4623	25.7887	25.5497	25.3926	26.4971	25.6187	25.3617	26.3665	25.304	26.3231	24.435	24.8305	25.7871	24.7951	23.2361	26.3322	25.9595	24.0988
Q9H9P8	L2HGDH	L-2-hydroxyglutarate dehydrogenase, mitochondrial	Undefined	10	10	25.7	50.315	+	2.7402	0.0107157	-0.370087	-3.40082	23.9243	23.8705	24.7622	24.5351	24.6292	24.6158	24.5132	23.9912	24.4512	24.2485	24.3807	24.3924	24.2327	23.92	24.6405	23.7309	23.3817	24.3979	23.8278	23.905	23.9024	23.6914	24.3095	23.8181	24.4075	24.0165	23.3781	24.208	23.9178	24.1651	24.5267	24.2783	23.724	23.8514
Q02878	RPL6	60S ribosomal protein L6	Undefined	15	15	43.4	32.728	+	2.73106	0.0110267	-0.302436	-3.39295	28.0317	27.1181	27.8936	28.1192	27.7244	27.8754	27.8548	27.3146	27.3513	27.4022	28.0787	27.8648	27.8549	27.4748	27.9257	27.5012	27.2277	27.6325	27.2437	27.6472	27.2398	27.3944	27.5173	27.5852	27.2686	27.3708	27.1186	27.7641	27.2404	27.7338	27.6732	27.393	27.3787	27.1105
Q14257	RCN2	Reticulocalbin-2	Undefined	9	9	30.6	36.876	+	2.72992	0.0110033	0.363506	3.39198	24.5227	24.9933	25.2563	24.4326	24.088	24.3964	23.9109	24.2249	24.959	24.5009	24.8724	24.8631	24.4645	25.0767	24.5197	24.8795	25.0996	25.1434	25.1687	24.7204	25.4952	24.5693	25.2233	24.6594	25.1361	24.8216	24.8274	24.9068	24.8348	25.1574	25.131	25.0925	24.7105	24.8329
Q14318	FKBP8	Peptidyl-prolyl cis-trans isomerase FKBP8	Undefined	7	7	20.1	44.561	+	2.72952	0.0109669	0.317107	3.39163	23.3023	23.8997	23.4242	23.5902	23.3067	23.3325	23.0188	22.6227	23.5141	23.4496	23.3684	23.2459	23.2255	23.7891	23.4259	24.0639	24.0949	23.649	23.7656	23.407	23.6037	23.756	23.9599	24.0217	23.8335	23.4664	23.2647	23.58	23.6447	23.4896	23.3292	23.5865	23.8897	23.6055
Q92599	SEPTIN8	Septin-8	Undefined	28	23	44.7	55.756	+	2.72915	0.0109307	0.309729	3.39131	28.0408	28.8198	28.2867	28.5332	28.332	28.2669	28.385	28.0461	28.6633	28.3644	28.2577	28.6337	28.0783	28.495	28.4182	28.874	28.9272	28.5458	28.5655	28.4233	28.7935	29.0487	28.654	29.175	28.5782	28.8066	27.8542	28.734	28.8683	28.4453	28.5524	28.5056	28.9354	28.7181
Q9UL25	RAB21	Ras-related protein Rab-21	Undefined	9	9	43.1	24.347	+	2.72488	0.0110263	0.390001	3.38764	24.6821	24.7704	24.6334	23.8275	24.4297	23.6886	24.6795	25.0578	24.5287	24.5605	24.3834	24.7424	24.7864	25.1315	23.7158	24.6553	24.9762	24.8334	24.7689	24.4522	24.8142	24.8371	24.982	25.3331	24.7345	25.174	25.1957	25.0256	25.0377	25.0183	24.6878	24.9312	24.8381	24.7639
O95989	NUDT3	Diphosphoinositol polyphosphate phosphohydrolase 1	Undefined	10	9	53.5	19.471	+	2.72312	0.0109902	-0.363331	-3.38612	26.2188	25.7081	25.7848	25.7521	25.2787	25.9927	25.5337	26.2846	25.8009	26.2948	25.9593	26.1674	25.9158	25.9761	25.3339	25.1707	25.4612	25.9558	25.694	25.4533	25.8197	25.5507	25.0544	25.6102	25.3198	26.0348	25.9855	25.2075	25.1985	25.6598	25.2862	25.6619	25.097	25.3446
Q9Y250	LZTS1	Leucine zipper putative tumor suppressor 1	Undefined	8	8	13.6	66.612	+	2.7215	0.0109673	-0.669418	-3.38473	26.9461	25.0224	26.7478	26.7388	26.2782	26.2399	25.5855	25.852	25.437	25.2243	26.296	24.734	26.5686	25.4241	26.3276	25.8551	25.7197	24.6839	25.3694	26.0894	25.6119	24.8709	25.2732	25.1465	25.3546	25.7608	25.086	24.7709	25.6903	24.5585	24.4341	25.3088	25.4493	25.516
P62750	RPL23A	60S ribosomal protein L23a	Undefined	11	11	37.8	17.695	+	2.72094	0.0109446	-0.301341	-3.38425	26.4172	26.2783	26.3196	26.407	26.3146	26.4242	26.5856	25.9636	26.0845	26.0269	26.4477	26.4051	26.3098	25.844	26.2288	26.0248	25.6852	26.062	25.7842	25.937	25.9625	25.8937	26.0599	25.5899	25.781	26.0278	25.2788	26.6155	26.0194	26.497	26.1107	26.0858	25.9743	26.0238
O75146	HIP1R	Huntingtin-interacting protein 1-related protein	Undefined	35	34	38.3	119.39	+	2.71827	0.010987	-0.210658	-3.38195	24.9967	24.7115	24.7798	24.8102	25.1344	25.1163	25.1505	25.1104	25.1931	24.9225	25.1515	24.9956	24.7449	24.6674	24.95	25.0096	24.6929	24.6423	24.7189	24.8248	24.7109	24.6716	24.8584	24.4556	25.0523	24.9483	24.4134	24.82	24.6604	24.8959	24.7597	24.4919	24.7015	24.9531
O15212	PFDN6	Prefoldin subunit 6	Undefined	11	11	59.7	14.582	+	2.71438	0.0110809	-0.338422	-3.37859	24.8016	23.9475	24.6777	25.1071	24.7122	25.0496	24.8444	25.0627	24.7385	24.9443	25.1088	24.6314	24.3244	24.2672	24.5032	24.3638	24.3437	24.4659	24.1054	24.2079	24.526	24.0494	24.0388	24.2782	24.6847	24.4069	24.6694	24.7453	24.327	24.6768	24.6439	24.4224	23.9066	24.2874
P62906	RPL10A	60S ribosomal protein L10a	Undefined	10	10	38.7	24.831	+	2.714	0.0110581	-0.342643	-3.37827	26.9357	26.5442	26.8968	26.979	26.9374	26.9159	26.8249	26.2072	26.2798	25.9928	26.8911	26.6044	27.1838	26.7895	26.4808	26.3922	26.2243	26.0964	26.2556	26.2464	26.3739	26.3089	26.4378	26.5539	26.2485	26.3429	26.2961	26.6959	26.3124	26.932	26.0391	26.8206	26.3104	25.8562
Q02880	TOP2B	DNA topoisomerase 2-beta	Undefined	17	17	11.2	183.26	+	2.71385	0.0110225	-0.489509	-3.37813	24.3129	23.4511	24.4584	24.7604	24.6491	24.2725	24.4514	24.2504	23.7898	22.8173	24.3265	23.9623	24.2393	23.7617	24.4347	23.7563	23.576	24.0679	23.5322	23.7489	22.8884	23.5866	23.9685	23.5159	23.1668	23.5286	23.6748	24.4007	23.5187	24.146	23.5603	23.4983	23.4189	23.6
Q96E17	RAB3C	Ras-related protein Rab-3C	Undefined	16	10	70	25.952	+	2.71339	0.0109872	0.570014	3.37774	26.6641	27.4465	26.9549	26.4192	25.6554	25.3523	26.3589	26.8455	26.7429	26.5582	26.2859	26.6462	25.6474	27.3403	26.2489	26.7933	27.2647	27.2627	26.9406	26.6411	27.4882	27.5487	26.8644	27.302	27.0388	27.4405	26.4872	26.3539	27.5234	27.2756	26.8671	27.4337	26.3976	26.9844
Q15404	RSU1	Ras suppressor protein 1	Undefined	6	6	30	31.54	+	2.71184	0.0109776	-0.307318	-3.3764	23.6308	22.9205	23.5918	23.643	23.502	23.5907	23.7249	23.6592	23.5213	23.5387	23.9413	23.3444	23.7181	22.9372	23.5412	22.9294	23.3388	23.0611	23.345	23.3279	23.1807	23.1415	23.2022	23.2301	23.2233	23.159	22.7662	23.6448	23.5466	23.5147	23.4428	23.3684	22.6908	22.9339
P15121	AKR1B1	Aldo-keto reductase family 1 member B1	Undefined	13	13	44.6	35.853	+	2.71133	0.0109427	-0.333042	-3.37596	27.1734	26.8001	26.9342	26.773	26.9859	27.2003	27.1097	27.2499	26.9653	27.3904	27.4775	27.4896	27.1883	26.9044	27.1421	26.898	26.5902	27.0962	27.1924	26.8788	26.7641	26.2147	26.552	26.1741	26.4574	26.4265	27.2453	26.8699	26.8246	27.0958	27.0955	27.013	26.5285	27.0153
P61421	ATP6V0D1	V-type proton ATPase subunit d 1	Undefined	17	17	47	40.329	+	2.70552	0.0109206	0.302478	3.37096	28.6847	28.676	28.4463	28.226	28.0406	28.5937	28.9138	28.3586	28.538	28.9808	28.2313	28.6181	28.0168	28.7125	28.1613	28.6459	28.9624	28.6752	28.6169	28.6933	28.9468	28.9867	28.7833	29.2113	28.9114	28.84	28.1746	28.8768	28.849	28.8619	28.97	28.652	28.4946	28.7133
P29966	MARCKS	Myristoylated alanine-rich C-kinase substrate	Undefined	10	10	39.8	31.554	+	2.70413	0.0109241	0.730804	3.36976	26.1199	26.7091	25.7371	25.6625	24.9471	25.0911	26.4179	26.6092	25.601	26.6529	25.201	26.6161	26.1002	26.7367	25.1377	26.0214	25.5652	27.101	27.185	26.871	27.0017	27.0477	26.9193	25.1851	26.4247	26.984	27.4483	26.6246	27.0394	27.2056	26.8012	27.1742	26.0527	26.3964
O14936	CASK	Peripheral plasma membrane protein CASK	OPC	24	24	28.9	105.12	+	2.70297	0.0109022	-0.21954	-3.36876	27.3669	26.8567	27.1727	27.4834	27.3303	27.3178	27.2981	27.5511	27.0977	27.3189	27.1889	27.3584	27.0721	27.169	27.2766	27.2049	27.306	27.0771	26.6532	26.8658	27.1257	27.1711	27.0845	27.1305	27.2764	27.1837	26.5041	26.9718	27.0618	27.0548	27.0137	26.8501	27.0993	27.0818
P55957	BID	BH3-interacting domain death agonist	Undefined	3	3	20	21.994	+	2.69831	0.0110566	-0.739201	-3.36474	23.2831	21.1122	22.5955	22.5607	22.7184	23.1812	22.3222	23.4305	21.9398	22.0079	22.9086	21.5759	22.338	21.4378	22.6778	21.4152	21.0055	21.0304	22.0724	21.6282	21.6014	20.8657	21.6167	21.5531	21.4476	21.354	23.329	22.0047	21.2783	22.4548	22.2452	21.2115	21.4166	22.1382
P61601	NCALD	Neurocalcin-delta	Neuron	16	9	75.1	22.245	+	2.69503	0.0112351	0.351536	3.3619	25.1914	25.1374	25.2585	25.2341	25.112	25.3969	24.7813	24.8976	25.3445	24.5681	24.7036	25.5796	24.3233	25.1788	24.6255	25.3335	25.3469	25.3643	25.4114	25.409	25.5489	25.8836	25.1478	25.5069	25.5395	25.5375	24.7817	25.0242	25.4312	25.6496	25.0648	25.643	25.2306	25.246
Q9BV38	WDR18	WD repeat-containing protein 18	Undefined	6	6	13.9	47.405	+	2.6914	0.01135	-0.473926	-3.35877	23.0265	21.73	22.5536	22.3531	23.0559	22.4561	22.9526	23.4848	22.9269	22.5507	23.5341	22.7373	22.4408	22.09	22.5159	22.0495	22.1829	22.2343	22.2241	22.2665	21.9846	22.2511	22.1976	21.2644	22.088	21.9462	22.5089	22.1515	22.1463	22.5735	22.7115	22.2158	22.2669	22.9157
Q7Z6G8	ANKS1B	Ankyrin repeat and sterile alpha motif domain-containing protein 1B	Undefined	18	18	15.1	138.06	+	2.68673	0.0113769	-0.212027	-3.35474	25.8716	25.6089	25.7323	26.0936	25.8529	25.8305	26.0672	25.8464	25.2904	25.6851	25.8799	25.7852	25.5988	25.6176	25.8102	25.6155	25.7137	25.2972	25.4814	25.3155	25.5421	25.6728	25.6089	25.5188	25.8193	25.551	25.4325	25.4329	25.8613	25.4068	25.3836	25.4533	25.8102	25.7107
P61224	RAP1B	Ras-related protein Rap-1b	Undefined	10	4	55.4	20.825	+	2.68536	0.0113789	0.602626	3.35355	26.3964	26.9535	26.913	26.5432	25.2788	25.6052	26.1744	26.6137	26.5303	26.5498	24.7517	26.6384	25.5838	27.1202	26.0828	26.6589	27.0102	27.144	26.9075	26.8261	26.9043	27.1445	27.0341	27.107	26.8479	27.053	26.074	26.0782	27.2389	27.1812	26.8021	27.2255	26.301	26.6425
Q9BTX7	TTPAL	Alpha-tocopherol transfer protein-like	Undefined	11	11	38.3	38.515	+	2.68388	0.0113808	0.392825	3.35228	22.9658	23.5656	23.3512	23.4448	22.5918	23.1148	22.8715	23.1996	23.494	23.3516	22.4373	22.7456	22.018	23.1991	23.4992	23.1894	23.4839	23.2971	23.2105	23.237	23.8462	23.5497	23.7847	23.7124	23.5599	23.3667	23.3033	23.5906	23.6738	23.5274	23.5443	23.3445	23.1235	23.1956
P24539	ATP5PB	ATP synthase F(0) complex subunit B1, mitochondrial	Undefined	18	18	57.4	28.908	+	2.67938	0.0114568	0.660046	3.34839	28.5368	29.7068	28.7753	28.5857	28.4989	28.8886	28.6891	28.4784	29.2393	28.6622	28.2808	28.9649	27.3577	29.513	28.7797	29.4565	29.9309	29.4844	29.0411	29.2591	29.4783	29.8299	29.771	30.1879	29.3093	29.5965	27.3807	29.2499	29.7478	29.4868	29.0252	29.8455	29.4311	28.9084
Q12931	TRAP1	Heat shock protein 75 kDa, mitochondrial	Undefined	26	26	43.8	80.109	+	2.67471	0.0115692	-0.247924	-3.34435	27.9934	27.6649	27.8737	28.2145	28.4752	28.176	28.2546	28.1045	28.1275	28.0736	27.918	28.2856	27.9369	27.7641	28.3961	28.0713	27.918	27.6775	27.4396	27.5405	27.8327	27.8563	28.2445	28.0214	28.0826	27.8201	27.5528	27.9684	27.6955	27.8321	27.9072	27.7009	27.9312	27.7908
Q9UJS0	SLC25A13	Calcium-binding mitochondrial carrier protein Aralar2	Undefined	17	10	26.8	74.175	+	2.67017	0.0117178	-0.358457	-3.34042	25.7893	25.2529	25.4182	26.0511	26.0219	25.9977	26.0267	25.7763	25.8007	25.4217	26.2548	25.1733	25.7795	25.2888	26.1436	25.677	25.5261	25.4277	25.5736	25.128	25.0215	25.1937	25.5266	25.4338	25.5577	25.1617	24.82	25.6595	25.1443	25.4254	25.9163	25.2573	25.7031	25.2186
O95861	BPNT1	3'(2'),5'-bisphosphate nucleotidase 1	Undefined	8	8	32.1	33.392	+	2.66981	0.011682	0.472167	3.34011	22.4077	23.9002	23.4392	23.212	22.9991	23.389	22.0417	23.8303	23.1563	23.7901	23.0585	23.455	23.0263	23.9576	23.0254	23.4793	23.6799	23.8498	23.7081	23.6938	24.0441	24.0085	23.8255	23.8763	23.357	24.0815	23.3581	23.8682	23.901	23.5022	23.0217	23.9374	23.7209	23.7299
Q04760	GLO1	Lactoylglutathione lyase	Undefined	10	10	46.7	20.777	+	2.6652	0.0118293	-0.368378	-3.33612	27.4488	26.5879	26.7953	26.8883	26.6589	27.3096	26.766	27.473	26.7037	26.7091	27.1943	27.2325	26.9513	27.134	26.6366	26.6385	26.5413	27.2976	26.9599	26.8954	26.9778	26.4484	26.1052	26.7773	26.3986	26.7703	26.5805	26.9867	26.2446	26.2869	26.3619	26.6498	26.1543	26.279
P28161	GSTM2	Glutathione S-transferase Mu 2	Undefined	15	8	61.5	25.744	+	2.665	0.0117933	-0.496017	-3.33595	27.0019	26.6691	26.9897	26.299	26.1288	26.871	25.7235	27.1724	26.6235	27.3623	27.2274	26.9846	26.5922	26.7345	26.6132	26.2881	26.059	27.1205	26.8602	26.5261	26.5389	25.9329	26.4115	26.2697	25.7853	26.5742	25.1706	26.277	26.142	25.8613	26.2679	26.2741	26.2789	25.8618
Q96GC5	MRPL48	39S ribosomal protein L48, mitochondrial	Undefined	2	2	10.8	23.934	+	2.66227	0.0118545	-0.438606	-3.33359	22.1842	21.6806	22.6211	22.9619	22.908	23.0426	22.909	22.513	22.915	22.2244	22.9314	22.1996	22.0564	21.8141	23.0213	22.4119	22.1677	21.9579	21.8339	21.6493	21.8897	22.0394	21.8328	22.229	22.4223	21.6766	22.8641	22.2064	21.9069	22.2463	22.3015	22.2264	21.9216	21.994
Q6UXV4	APOOL	MICOS complex subunit MIC27	Undefined	5	5	29.9	29.159	+	2.66131	0.0118429	0.485711	3.33275	22.218	23.5811	22.888	22.4998	23.1263	22.83	23.3835	22.2474	23.0418	22.5209	22.433	22.992	22.4633	23.2839	23.0259	23.2859	23.513	22.9733	22.6641	23.4157	23.3056	23.8669	24.0164	24.1997	22.7605	23.5224	23.3427	23.1237	22.9334	23.1895	22.7115	23.4074	23.6479	23.2262
Q13449	LSAMP	Limbic system-associated membrane protein	Undefined	17	17	54.7	37.393	+	2.65928	0.0118554	0.952643	3.331	25.1519	26.7691	25.9987	24.058	24.5516	23.9043	25.6417	27.0539	25.5316	24.2249	27.212	26.2494	26.8971	27.1245	25.1519	25.7521	26.3273	26.7135	26.8717	26.4725	26.8494	26.9611	26.2259	26.7281	26.4844	27.0365	26.887	26.5027	26.5793	27.1148	27.3655	26.2975	26.2126	27.0444
P17612	PRKACA	cAMP-dependent protein kinase catalytic subunit alpha	Undefined	19	6	44.7	40.589	+	2.65743	0.0119279	0.654731	3.32939	24.5552	25.9022	24.8367	24.278	24.8563	24.4185	24.3085	24.9261	24.6302	24.6773	23.4174	24.5006	24.3012	25.6396	24.3546	25.2145	25.435	25.5072	25.2835	25.2148	25.7619	26.0985	25.6012	25.9869	25.1563	25.7756	23.9576	24.7929	25.5735	25.5083	24.4552	25.8265	24.8737	24.5801
O00330	PDHX	Pyruvate dehydrogenase protein X component, mitochondrial	Undefined	28	28	53.5	54.122	+	2.65184	0.0120359	-0.341031	-3.32455	27.4514	27.1362	27.5642	27.9986	27.9185	27.8354	27.7448	27.701	27.5547	27.4785	27.881	27.5964	27.8122	27.2815	27.6308	27.0722	27.4578	27.1857	27.253	27.1637	27.422	27.4314	27.5039	27.6444	27.6966	27.2906	26.2036	27.7141	27.3338	27.2414	27.5883	27.2779	27.1507	27.0307
P81274	GPSM2	G-protein-signaling modulator 2	Undefined	2	2	4.8	76.661	+	2.64779	0.0121672	0.54857	3.32104	22.7845	23.4485	22.5102	22.7348	22.9829	23.2155	22.7395	22.3429	23.7522	22.9031	23.1044	23.1941	22.866	23.5432	22.788	24.1978	23.6332	23.4011	23.1856	23.3928	23.2162	23.4018	23.4013	25.4663	23.1329	23.118	23.7665	23.6317	23.5599	23.449	23.0066	23.4219	23.6203	23.3056
P78371	CCT2	T-complex protein 1 subunit beta	Undefined	43	43	73.5	57.488	+	2.63605	0.0124524	-0.192864	-3.31085	29.2557	28.9526	29.3428	29.2687	29.5057	29.1027	29.1787	29.2973	29.2777	29.2819	29.47	29.3634	29.2951	28.6646	29.2493	29.1073	29.1254	29.1058	29.0003	28.902	28.8373	29.0971	29.1608	29.2926	29.1609	28.9676	28.6952	29.0442	29.1183	29.0313	29.0677	29.0683	29.0465	28.9482
O94925	GLS	Glutaminase kidney isoform, mitochondrial	Undefined	31	31	48.3	73.46	+	2.63536	0.0124392	0.394267	3.31026	28.7655	29.5431	29.0742	28.852	28.9784	29.2271	28.6812	28.5681	29.3531	29.1858	28.9006	29.1898	28.5357	29.5558	28.8875	29.5459	29.7381	29.3464	29.3976	29.172	29.7432	29.6056	29.6416	29.9088	29.6625	29.4517	28.4389	29.0711	29.8234	29.0289	29.1092	29.5468	29.5897	29.0469
Q9NUP9	LIN7C	Protein lin-7 homolog C	Undefined	12	7	56.3	21.834	+	2.62474	0.0127219	-0.256081	-3.30103	25.0062	24.4887	25.1164	25.4209	24.946	25.0172	25.1755	25.5138	25.062	25.0923	25.0476	24.9615	25.1359	24.7016	25.2656	25.0894	24.7616	24.992	24.7455	24.64	25.076	24.6809	24.916	24.6769	24.9534	24.8423	24.6858	24.917	24.3558	24.6115	24.8548	24.6184	25.1718	24.7498
Q8N608	DPP10	Inactive dipeptidyl peptidase 10	Undefined	23	21	31.2	90.887	+	2.62247	0.0128142	0.462499	3.29906	26.5316	27.8223	27.0129	26.9714	26.4599	26.8089	27.524	27.0453	27.2466	27.2483	26.7878	27.1932	26.1143	27.436	26.9537	27.3763	27.7043	27.753	27.3148	27.235	27.553	28.0169	27.47	28.0156	27.5284	27.6422	26.8488	27.2855	27.8684	27.5826	27.3448	27.8682	26.6527	26.9248
P42345	MTOR	Serine/threonine-protein kinase mTOR	Undefined	36	36	16.8	288.89	+	2.61986	0.0128235	-0.245166	-3.29679	25.4576	25.0796	25.3837	25.8036	25.6313	25.5548	25.8948	25.4917	25.6412	25.498	25.6586	25.3665	25.3632	25.232	25.8261	25.2117	25.4173	25.0456	25.0633	24.9956	25.3179	25.4228	25.33	25.6101	25.4969	25.1965	25.2023	25.5141	25.3774	25.4709	25.3575	24.8941	24.9718	25.4304
Q92845	KIFAP3	Kinesin-associated protein 3	Neuron	13	12	17.4	91.204	+	2.6186	0.0128328	-0.34819	-3.29569	25.1405	24.4586	25.2754	25.3798	25.2246	25.31	25.2204	24.9887	25.2059	24.9646	25.4418	24.7848	25.0465	24.504	25.2731	24.8323	25.0164	24.8337	24.7417	24.6949	24.526	24.6043	24.9868	24.8199	24.9389	24.5548	23.6885	25.038	24.7876	24.8973	24.8978	24.3222	24.8831	24.8638
Q96A65	EXOC4	Exocyst complex component 4	Excitatory neuron	30	30	33.3	110.5	+	2.61413	0.0129474	-0.271067	-3.29181	26.8181	26.1919	26.7335	27.1742	26.9454	26.7128	26.7493	26.8091	26.7269	26.4915	26.7858	26.774	26.3658	26.2403	26.757	26.4404	26.5156	26.4626	26.202	26.4623	26.4705	26.3162	26.5995	26.2193	26.5808	26.3036	25.7427	26.49	26.6188	26.5873	26.6259	26.3122	26.2424	26.6734
P61019	RAB2A	Ras-related protein Rab-2A	Neuron	19	9	77.4	23.545	+	2.60845	0.0130612	0.246873	3.28687	28.2881	28.1873	28.042	28.0125	27.5785	27.8348	28.0771	27.844	27.9732	28.1494	27.8454	28.1603	27.8434	28.2266	27.6324	28.0569	28.3199	28.2208	28.1416	28.0412	28.3131	28.4877	28.2113	28.5757	28.084	28.3801	28.5056	28.1285	28.5185	28.2309	28.0196	28.3907	27.9321	27.7464
Q9Y4P8	WIPI2	WD repeat domain phosphoinositide-interacting protein 2	Undefined	6	6	20.3	49.408	+	2.60818	0.0130233	0.339929	3.28663	23.5933	23.896	23.7699	23.9224	23.5431	23.8173	23.4962	23.5875	23.9164	23.7894	23.8582	23.8171	23.2877	23.7325	23.9169	23.9516	24.099	23.7793	23.8435	23.8658	24.2964	24.6186	24.9203	24.1927	24.12	24.6462	23.4298	24.0624	24.2199	23.6474	23.8466	23.8334	24.0786	23.8697
O00487	PSMD14	26S proteasome non-ATPase regulatory subunit 14	Undefined	7	7	42.9	34.577	+	2.60233	0.0132522	-0.192557	-3.28154	26.1477	25.8548	26.1347	26.217	26.2319	26.0888	26.1601	25.8245	26.3444	25.9247	26.2957	25.9116	25.9636	25.9342	26.1522	26.0199	26.064	25.9486	25.5045	26.1144	25.7108	25.9288	26.0063	26.1026	26.0107	26.0897	25.7252	25.7468	25.9065	25.666	25.8218	25.7487	25.9706	25.7576
P05129	PRKCG	Protein kinase C gamma type	Undefined	42	40	58.4	78.447	+	2.59994	0.0133526	-0.311091	-3.27945	29.4492	28.5059	29.0212	29.2073	28.9388	29.0365	29.1812	29.0816	29.3247	29.6812	29.3039	28.949	28.9042	28.7522	28.9024	28.7171	28.9434	28.8509	28.544	28.2739	28.7701	28.8357	29.0248	29.1686	28.8425	28.7619	28.5152	29.1683	29.0103	28.9295	28.7843	28.5905	28.1984	28.7293
Q3SY17	SLC25A52	Solute carrier family 25 member 52	Undefined	2	2	5.7	33.721	+	2.5964	0.0134063	0.338464	3.27637	23.785	24.3427	24.3102	23.9556	23.9776	23.7146	24.7149	23.9437	23.9336	24.2059	23.7431	24.7481	24.398	24.4738	23.6369	24.1462	24.583	24.3291	24.5167	24.4201	24.604	24.7368	24.435	24.2789	24.1461	24.5491	24.2163	24.297	24.7871	24.8794	24.5219	24.9023	24.3073	24.1605
Q5GLZ8	HERC4	Probable E3 ubiquitin-protein ligase HERC4	Undefined	18	18	17.1	118.56	+	2.59551	0.0133793	-0.306644	-3.2756	23.8775	23.2663	24.1605	23.8689	23.5967	24.2066	23.9058	24.0043	23.8157	24.0085	24.0621	24.0566	23.6869	23.5287	23.9075	23.7962	23.6921	23.5564	23.6926	23.5755	23.6426	23.5641	23.7944	23.711	23.3864	23.4858	22.7136	23.7738	23.8236	23.2591	23.762	23.6483	23.0505	23.6521
Q9Y639	NPTN	Neuroplastin	Neuron	14	14	31.7	44.387	+	2.59216	0.0134785	0.343915	3.27268	28.8762	29.6269	28.9022	28.4786	28.534	28.7215	29.6951	28.8009	29.1217	28.9883	28.6225	29.2493	28.5727	29.3924	28.829	29.3571	29.7147	29.1342	29.2252	29.4061	29.4166	29.7466	29.3	29.4134	29.2324	29.2659	29.0383	28.7379	29.3135	29.4595	29.3718	29.1605	29.2756	29.2195
P01116	KRAS	GTPase KRas	Undefined	11	6	64	21.656	+	2.59182	0.0134629	0.68258	3.27238	24.835	26.0486	24.8886	24.1558	24.7435	24.1319	24.4476	24.5598	25.5327	25.1336	24.069	25.3524	23.7829	25.7562	24.066	25.6534	24.9942	25.6311	25.2613	25.1628	25.9732	26.0393	25.8464	23.7613	25.1993	26.0157	24.9213	25.4441	25.8299	25.6353	25.2745	25.8723	25.5819	25.4428
O60826	CCDC22	Coiled-coil domain-containing protein 22	Undefined	13	13	26.8	70.755	+	2.5873	0.0135726	-0.284358	-3.26844	24.6079	23.9577	24.727	24.6906	24.8454	24.5225	24.7765	24.2711	24.4536	24.8679	24.9358	24.112	24.3855	24.0678	24.5855	24.201	24.3972	24.2852	24.1247	23.9672	24.0783	23.9542	24.3305	24.2357	24.6678	24.008	24.4004	24.2479	24.4142	24.0398	24.4068	23.9675	24.3393	24.4201
P63096	GNAI1	Guanine nucleotide-binding protein G(i) subunit alpha-1	Undefined	25	11	59.6	40.361	+	2.58263	0.0137045	0.262602	3.26436	28.0388	28.468	28.2467	28.2202	27.7953	27.9173	28.0541	28.6902	28.3774	28.0823	28.225	28.6237	28.1877	28.607	28.1376	28.3134	28.5461	28.588	28.6838	28.4546	28.3836	28.8619	28.6708	28.6662	28.524	28.8374	28.015	28.3126	28.6497	28.5524	28.3392	28.5447	28.3327	28.3639
P08133	ANXA6	Annexin A6	Undefined	59	59	69.5	75.872	+	2.58257	0.0136657	-0.222382	-3.26432	30.1483	30.1261	30.6378	30.4265	30.0945	30.4339	30.3256	30.1426	30.149	29.7758	30.2988	30.1458	30.5026	30.0128	30.4147	30.028	30.1142	30.0024	29.9411	29.7205	30.0176	29.832	29.8092	30.2785	30.0024	29.9586	29.958	30.109	30.0808	30.232	30.2247	30.396	29.8597	29.814
O75334	PPFIA2	Liprin-alpha-2	Undefined	55	37	43.4	143.29	+	2.57961	0.0137062	-0.263571	-3.26173	27.2801	26.8776	27.1312	27.64	27.5695	27.3726	27.5346	27.4953	27.212	27.1961	27.5339	27.3498	27.1699	27.1958	27.4386	27.2602	27.1706	26.9533	26.8097	26.987	27.3144	27.0912	27.2016	26.929	27.2636	27.0697	26.2834	27.0224	27.1263	27.19	27.158	26.7904	27.352	27.3488
P45984	MAPK9	Mitogen-activated protein kinase 9	Excitatory neuron	6	3	15.1	48.139	+	2.57468	0.0138479	-0.364761	-3.25743	23.2516	23.0375	23.8539	24.2196	24.0189	23.9502	23.7572	23.2988	23.7822	24.4677	23.6204	23.646	23.635	23.0156	23.9435	23.3259	23.1308	23.385	23.1174	23.3542	23.5688	23.1887	23.209	23.533	23.6404	23.6015	23.0861	23.8357	23.2297	23.4643	23.3892	23.1784	22.8879	23.2412
Q7Z5G4	GOLGA7	Golgin subfamily A member 7	Undefined	4	4	32.1	15.824	+	2.57241	0.0138989	-0.37129	-3.25545	23.1526	22.8066	22.8979	23.1811	23.3174	23.6044	23.8369	23.5663	23.4854	23.0825	23.2758	22.9611	23.4604	23.1087	23.7947	22.9627	22.8886	22.5823	22.8954	22.56	22.8914	22.5945	23.2146	23.6041	22.3646	22.8286	23.0861	23.5783	22.6372	22.9738	23.265	22.6381	22.8517	23.2689
P62714	PPP2CB	Serine/threonine-protein phosphatase 2A catalytic subunit beta isoform	Undefined	16	14	56.6	35.575	+	2.56919	0.0140056	0.41991	3.25264	27.2502	27.7137	27.2474	27.0648	26.1967	27.4197	26.8299	27.016	27.3854	27.6748	26.8933	27.6693	26.6536	28.0534	26.9925	27.7102	27.7848	27.7116	27.7634	27.6777	28.2234	27.7206	27.5375	27.3329	27.5879	27.8078	27.0871	27.0164	27.8508	27.5415	27.4925	27.6424	27.7683	27.5983
Q5TF21	SOGA3	Protein SOGA3	Undefined	32	28	30.1	103.2	+	2.56458	0.0140782	-0.184334	-3.24861	27.1663	26.7066	27.0652	27.3967	27.306	27.1476	27.4142	27.3644	27.4217	27.1354	27.4937	27.1763	27.2893	27.1069	27.2368	27.0538	26.9625	26.9717	26.9158	26.8454	27.0411	27.048	27.1493	26.7096	27.2364	27.1795	27.1293	27.1791	27.0607	27.1706	27.1697	26.9146	26.9845	27.1169
Q9BXP5	SRRT	Serrate RNA effector molecule homolog	Undefined	12	12	15	100.67	+	2.56083	0.0141616	-0.310399	-3.24533	23.478	23.308	23.6916	23.8798	23.7123	23.8387	23.4331	23.4038	23.1751	23.4774	23.5032	23.3262	23.4151	23.0408	23.4857	23.2091	23.1385	23.3529	23.1772	23.0689	22.9716	22.9095	23.4039	22.6241	22.9067	23.4282	22.935	23.5531	23.1538	23.3404	23.1584	22.6467	23.9132	23.2919
O60518	RANBP6	Ran-binding protein 6	Undefined	10	8	8.8	124.71	+	2.55416	0.0144889	-0.432149	-3.23949	22.9457	22.6157	22.9171	23.7843	23.7688	23.7938	23.2664	23.4348	23.1592	23.4774	23.6635	23.5586	23.2828	22.6532	23.8675	22.8979	23.1385	22.7364	22.6461	22.6258	22.8434	22.5629	22.9093	23.4314	23.2572	22.6598	22.8924	23.5707	22.8122	23.3633	23.4377	22.3168	22.4014	22.8586
Q96ME1	FBXL18	F-box/LRR-repeat protein 18	Undefined	15	15	25.1	88.34	+	2.54559	0.0147812	-0.349708	-3.232	23.7656	23.2978	23.3015	23.998	24.063	23.6273	23.99	23.1296	23.9009	23.4937	23.9474	23.5403	23.343	23.2253	23.6171	22.5082	23.3744	23.2298	23.4762	23.3117	23.2845	23.0101	23.0511	23.5459	23.4663	23.5066	23.4173	23.2545	23.7349	23.2323	23.5519	23.3116	22.5545	23.2384
Q9UPT6	MAPK8IP3	C-Jun-amino-terminal kinase-interacting protein 3	Undefined	19	15	17.5	147.46	+	2.54015	0.0149282	-0.274378	-3.22723	25.3396	24.7923	25.371	25.5552	25.3638	25.5481	25.2035	25.0239	25.3011	25.3379	25.5457	25.3045	24.9355	25.1048	25.247	24.9495	25.0639	25.0716	24.8071	25.0042	25.1415	24.9251	25.0606	24.944	25.1636	25.1159	24.0746	25.3569	25.2439	24.8548	24.9209	24.9579	25.2148	24.9495
P08865	RPSA	40S ribosomal protein SA	Undefined	17	17	60.3	32.854	+	2.53819	0.0149642	-0.298708	-3.22551	27.7871	27.1481	27.928	27.8216	28.3741	27.9013	28.095	27.5111	27.4521	27.2629	28.0338	27.7352	28.0232	27.4785	27.8319	27.5918	27.4068	27.4859	27.2454	27.4815	27.3016	27.1991	27.4317	27.5291	27.5545	27.2986	27.8132	27.7206	27.1208	27.9091	27.5549	27.3086	27.4018	27.3893
Q9NP79	VTA1	Vacuolar protein sorting-associated protein VTA1 homolog	Undefined	8	8	28.3	33.879	+	2.53744	0.0149451	-0.274689	-3.22485	25.9532	25.5451	25.8581	25.8592	25.6652	26.0645	25.7392	26.098	25.7566	25.6621	26.2378	25.8225	25.9102	25.9286	25.7842	25.9654	25.5779	25.8078	25.5908	25.6039	25.8244	25.2721	25.7867	25.2723	25.7573	25.5344	24.7595	25.4659	25.5845	25.5385	25.6665	25.3264	25.9541	25.8131
Q01814	ATP2B2	Plasma membrane calcium-transporting ATPase 2	Undefined	65	48	44.4	136.87	+	2.53525	0.0150027	0.276768	3.22293	30.8183	31.5142	31.1738	30.8588	30.8813	31.0397	31.0042	30.9136	31.0563	30.4497	30.8141	30.8537	30.5487	31.2513	30.9057	31.1758	31.2861	30.9356	31.1334	30.9591	31.2852	31.4147	31.3732	31.6147	31.1425	31.2512	30.6002	30.9942	31.3715	31.3214	31.3926	31.3461	31.494	31.006
P53597	SUCLG1	Succinate--CoA ligase [ADP/GDP-forming] subunit alpha, mitochondrial	Undefined	13	13	39.3	36.249	+	2.53465	0.0149836	0.551079	3.22241	26.2299	27.1165	26.7598	25.7612	26.0914	26.5799	25.7768	25.7561	27.0472	26.1372	26.3073	26.7249	25.8162	27.1651	26.484	27.184	27.5013	26.6294	26.8397	26.6728	27.3341	27.1891	27.4086	27.8318	26.6398	27.1642	25.8656	26.8311	27.1812	26.2755	26.3654	27.12	27.2736	26.4513
Q13153	PAK1	Serine/threonine-protein kinase PAK 1	Undefined	30	19	55.4	60.646	+	2.53433	0.0149537	0.273223	3.22212	27.5007	28.3384	27.8161	27.5732	27.2548	27.4565	27.4566	27.9188	27.6749	28.0383	27.6319	28.0486	27.4562	27.7892	27.3597	27.7829	27.873	28.1789	28.172	27.844	28.05	27.8027	27.6438	28.3733	27.887	28.0759	28.0428	27.928	28.0329	27.9711	27.765	28.2519	27.831	27.7495
Q14CZ8	HEPACAM	Hepatocyte cell adhesion molecule	Undefined	7	7	23.8	46.026	+	2.53177	0.0150217	0.503914	3.21989	24.2781	25.0192	24.2812	23.7442	23.0248	23.5796	24.3059	23.9437	23.9518	24.5267	23.2624	23.8412	24.5554	24.9737	23.8927	24.7953	24.6315	24.6359	24.475	24.6625	24.7729	24.7477	24.2041	24.7182	24.571	24.5963	23.5111	24.3759	24.807	24.9354	24.1668	24.7311	25.0162	24.716
Q8WY54	PPM1E	Protein phosphatase 1E	Neuron	16	16	24	83.951	+	2.52835	0.0150786	0.772471	3.21689	25.0769	25.2716	23.9983	22.9577	22.9299	23.572	23.6748	24.4743	24.3676	24.0051	23.8128	24.5163	22.412	25.1631	23.1746	24.8625	25.1345	24.7941	24.1075	24.7649	25.3372	25.4372	25.2357	24.8951	24.7997	25.0184	23.745	24.5748	25.3362	24.5176	23.556	24.6947	24.9553	24.1597
Q96HS1	PGAM5	Serine/threonine-protein phosphatase PGAM5, mitochondrial	Undefined	19	19	57.8	32.004	+	2.52278	0.0152757	-0.265258	-3.21199	27.014	26.4312	26.998	27.2717	27.3474	27.2591	27.4008	27.1845	26.9104	27.0009	27.1809	27.1585	27.0254	26.6721	27.1986	26.8827	26.8696	26.4859	26.5745	26.5199	26.7085	26.7859	27.1035	26.85	26.9869	26.7971	26.4217	27.1785	26.6859	26.9987	27.2007	26.8536	26.6312	26.7596
Q99829	CPNE1	Copine-1	Undefined	11	11	19.7	59.058	+	2.5215	0.0152992	-0.362518	-3.21087	25.645	25.1067	25.6247	25.6625	25.5983	25.6762	25.5193	25.657	25.5818	25.575	25.7066	25.6193	25.7698	25.1752	25.4688	25.4903	25.2473	25.3477	25.1937	25.6535	25.2919	25.2496	25.3544	25.3878	24.6199	25.6052	25.1895	25.693	24.1096	25.2309	25.3797	24.6297	24.7086	25.3522
Q9HBL7	PLGRKT	Plasminogen receptor	Undefined	4	4	27.2	17.201	+	2.52147	0.0152581	-0.504777	-3.21085	24.0901	23.3359	24.3179	23.4158	24.3855	23.9289	23.8839	24.4065	23.6313	22.7945	23.4778	23.5655	23.573	24.1574	24.3561	23.3982	23.5252	23.8326	23.3386	22.9679	23.3649	23.5554	23.6373	23.4852	23.4668	23.5442	23.3836	22.3071	22.912	24.0312	23.1321	22.4374	23.7281	22.9669
Q9P121	NTM	Neurotrimin	Undefined	8	5	27.9	37.971	+	2.51005	0.0155389	0.559701	3.20082	23.5323	24.9307	23.7475	24.0096	24.4688	24.215	24.9757	24.6916	24.2817	23.4676	24.1385	23.734	23.9955	25.5561	23.9553	24.7065	24.861	25.0523	24.4349	25.0446	24.8985	26.0824	24.4896	25.5179	24.8855	24.585	24.741	24.0646	24.8018	24.8024	24.4193	24.486	24.7763	24.6715
Q9NPJ3	ACOT13	Acyl-coenzyme A thioesterase 13	Undefined	6	6	46.4	14.96	+	2.50295	0.0158182	-0.302499	-3.19457	26.1852	25.6377	26.4211	26.5127	26.7632	26.2745	26.2878	26.2403	26.1958	26.0649	26.0236	26.4638	26.1053	25.9187	26.1738	25.8382	26.2644	25.9895	25.7047	25.7962	25.8465	25.8841	26.0255	26.375	25.8188	25.7952	25.3903	26.2934	26.126	26.1931	25.9755	26.115	25.4998	25.4614
Q68D91	MBLAC2	Metallo-beta-lactamase domain-containing protein 2	Undefined	17	17	66.7	31.371	+	2.50251	0.0157867	-0.285804	-3.19418	26.5102	25.7265	26.3731	26.255	26.7013	26.2842	26.557	26.4512	26.3268	26.7475	26.4264	26.1905	26.3685	25.8896	26.2771	25.8605	25.9629	26.001	25.7976	25.8359	25.727	26.0978	25.9889	26.4653	26.1136	25.9544	26.5215	26.2092	26.0319	26.4045	26.4597	25.9459	25.7057	25.9275
Q04828	AKR1C1	Aldo-keto reductase family 1 member C1	Undefined	6	1	20.4	36.788	+	2.50101	0.0158511	-0.361245	-3.19287	24.4003	25.3221	25.2614	25.5108	25.2199	25.3593	25.3199	25.0094	25.3796	25.0276	25.3524	24.2999	25.1635	24.908	25.2269	24.9924	24.8292	24.3119	24.4422	25.0128	24.5018	24.735	25.1829	25.0401	24.789	24.9288	24.4054	25.5202	24.741	24.614	24.3461	24.7095	24.7104	24.5543
Q8IVT5	KSR1	Kinase suppressor of Ras 1	Undefined	16	16	19.8	102.16	+	2.49671	0.0159682	-0.372864	-3.18908	23.7947	23.29	23.9997	23.6671	23.6326	23.6564	23.7288	23.529	23.7612	23.1196	24.1398	23.3035	23.0875	23.6837	23.8203	23.314	23.4815	23.3765	23.1024	22.2949	23.1842	23.2555	23.7056	23.4487	23.3269	23.3411	22.446	23.1637	23.745	23.2068	23.1556	22.9986	23.5452	23.4942
Q8N9R8	SCAI	Protein SCAI	Neuron	21	21	37.6	70.399	+	2.49087	0.0161693	0.243876	3.18394	27.3842	27.5068	27.3722	27.4062	27.2422	27.7922	27.5464	27.3853	27.1438	27.3649	27.1608	27.2374	27.1128	27.9162	27.3204	27.6172	27.8193	27.6106	27.4925	27.5102	27.9567	27.9506	27.6785	28.0275	27.4772	27.6608	27.0482	27.619	27.7871	27.5833	27.6298	27.5838	27.5542	27.4899
Q8WUW1	BRK1	Protein BRICK1	Undefined	9	9	85.3	8.7448	+	2.49086	0.0161266	-0.464835	-3.18393	27.0965	25.9587	27.0604	26.9428	27.0784	26.9418	27.2688	26.7553	26.551	26.6992	26.6019	27.045	26.7833	26.346	26.6775	26.4861	25.9607	26.4559	26.551	26.393	26.3659	25.9284	26.4751	26.717	26.5978	26.2489	24.6152	26.5803	26.3082	26.4674	26.6678	26.0203	26.4742	26.8099
P46776	RPL27A	60S ribosomal protein L27a	Undefined	6	6	32.4	16.561	+	2.48924	0.0161368	-0.323498	-3.1825	26.2462	25.4477	26.3192	26.4227	26.5273	26.4388	26.3269	25.654	26.0583	25.7001	26.3113	26.2291	25.8906	25.7897	26.4339	25.8215	25.6522	25.8498	25.6612	25.917	25.4976	25.6329	25.8674	25.3259	25.8599	25.4397	26.1197	26.2729	25.6139	26.204	25.9963	25.6087	25.9026	25.8852
O14737	PDCD5	Programmed cell death protein 5	Undefined	7	7	45.6	14.285	+	2.48822	0.016105	-0.372213	-3.1816	25.2671	24.0002	25.0899	25.5337	25.5226	25.2204	25.0948	25.2501	24.9137	25.2477	24.9977	24.5817	25.3528	24.3336	25.3671	24.863	24.6345	24.6357	24.8593	24.7812	24.5117	24.4179	24.2498	24.6406	24.6669	24.2876	24.7963	24.8993	24.6265	24.563	24.8875	24.4502	24.9833	25.1525
P15104	GLUL	Glutamine synthetase	Astrocyte	21	21	42.6	42.064	+	2.48341	0.0163246	0.576826	3.17736	29.2029	30.7219	29.7007	29.4258	29.7836	29.4948	29.9488	29.1985	30.0423	29.4296	29.4308	30.0209	28.9852	30.8184	29.7956	30.9911	30.9296	29.8994	30.1267	29.9749	30.3362	30.5045	30.3387	30.6311	30.0181	30.4039	28.8171	30.6052	30.204	30.404	29.641	30.2856	31.1495	30.6324
O43324	EEF1E1	Eukaryotic translation elongation factor 1 epsilon-1	Undefined	7	7	36.2	19.81	+	2.48167	0.0163342	-0.307939	-3.17583	23.5957	23.3012	24.0637	24.1827	24.247	23.9978	23.9998	23.3869	23.6775	23.6419	24.1351	23.734	23.9708	23.5578	23.7464	23.7033	23.435	23.7933	23.5662	23.5527	23.5051	22.8397	23.2374	23.1135	23.4278	23.4541	24.1176	23.6896	23.5005	23.5043	23.8104	23.4558	23.5261	23.4184
O60763	USO1	General vesicular transport factor p115	Undefined	28	28	32.8	107.89	+	2.47478	0.0166042	0.20435	3.16976	26.099	26.2282	25.7613	25.7435	25.8432	26.0857	25.7522	25.7431	26.0699	25.9945	26.2654	25.8325	25.9778	26.2716	25.7293	26.3081	26.1268	26.2539	26.2144	26.1023	26.4459	26.0732	25.8882	26.1721	26.2167	26.3216	26.1724	26.2994	26.2988	25.7734	25.9517	26.2156	26.3401	25.9444
Q7Z4W1	DCXR	L-xylulose reductase	Undefined	9	9	36.9	25.913	+	2.46946	0.0167896	-0.350758	-3.16506	25.9726	25.2773	26.0759	26.4505	26.2494	26.209	26.389	25.9199	26.1243	26.0848	26.2287	25.9389	26.1172	25.778	26.6771	25.8541	25.8727	25.7104	25.5265	25.5941	25.5444	25.4564	25.6987	26.0086	25.5749	25.7212	26.5365	26.5278	25.4354	25.564	25.6676	25.3773	25.8548	25.7011
Q8WVC6	DCAKD	Dephospho-CoA kinase domain-containing protein	Undefined	7	7	28.1	26.55	+	2.46627	0.0168705	-0.272977	-3.16224	24.2883	23.7327	24.4676	24.5858	24.5388	23.8562	24.5044	24.2854	24.1387	24.2289	24.3858	24.2182	23.7541	24.2561	24.2549	24.3204	24.2327	23.9673	23.8021	24.1467	23.5772	24.0175	24.1923	24.35	24.0263	23.8419	23.5046	24.1559	23.9724	23.9168	23.8506	23.7476	23.7717	23.8476
P63098	PPP3R1	Calcineurin subunit B type 1	Undefined	13	13	74.7	19.3	+	2.46414	0.0169199	-0.345567	-3.16036	27.1358	26.4892	27.2208	27.1509	26.5929	26.8212	26.8979	27.1194	26.6921	26.8363	27.0505	27.0636	27.6746	26.5914	26.8557	26.0589	26.6457	26.8851	26.9094	27.0709	26.5023	26.1866	26.4816	26.2691	26.5315	26.0486	27.0736	26.6879	26.8105	26.7456	27.0144	26.6972	26.2583	26.534
Q9UN36	NDRG2	Protein NDRG2	Astrocyte	16	16	49.3	40.798	+	2.45615	0.0172268	0.42887	3.1533	27.1498	28.1034	27.6413	27.4151	26.0557	27.6875	27.4324	26.8609	27.1392	27.3471	27.2626	27.1325	26.7217	27.7427	27.1049	27.5601	27.8529	27.5339	27.4569	27.3616	28.1385	28.101	27.5287	28.3268	27.4518	27.8021	27.572	27.6248	27.8635	27.3562	27.499	28.0255	27.715	27.187
O00743	PPP6C	Serine/threonine-protein phosphatase 6 catalytic subunit	Undefined	5	5	20	35.144	+	2.45568	0.0172031	0.291127	3.15289	23.6445	24.0457	23.6959	23.0938	23.2595	23.6543	23.1884	23.329	23.6447	23.851	23.3606	23.7937	23.0625	23.7096	23.5003	23.8097	23.9601	23.4345	23.7375	23.4962	23.6134	24.1363	23.7132	24.151	23.9826	24.0492	24.126	23.9129	24.1525	23.6558	23.5077	23.8488	23.5235	23.643
P16152	CBR1	Carbonyl reductase [NADPH] 1	Undefined	19	17	76.5	30.375	+	2.45279	0.0172615	-0.319203	-3.15033	28.4911	27.8054	28.1721	28.1369	28.0224	28.303	27.6811	28.6933	28.6808	28.5802	28.4629	28.6938	28.1765	28.1586	27.7345	27.9693	27.8244	28.0578	28.0652	28.1525	27.6849	27.4721	27.4227	28.1882	28.0554	27.966	27.791	28.2518	28.1726	27.7879	27.7831	28.3215	27.8791	27.8937
P53992	SEC24C	Protein transport protein Sec24C	Undefined	13	13	13.4	118.32	+	2.45177	0.0172685	-0.340034	-3.14943	25.2238	24.6515	25.1561	25.6934	25.4248	25.4796	25.5032	24.8996	25.1663	24.9376	25.4677	25.2537	25.2357	24.6975	25.4571	25.3184	25.002	24.7184	24.5212	24.7538	24.7874	24.8667	24.9576	24.9825	24.9318	24.8412	23.8456	25.3469	24.9225	24.9377	25.1417	24.8028	25.0615	24.9131
P30085	CMPK1	UMP-CMP kinase	Undefined	10	10	48.5	22.222	+	2.45169	0.0172245	0.365356	3.14936	26.0904	26.8463	26.0799	26.0962	25.9042	25.9774	26.0714	26.0555	26.4149	26.2407	25.735	26.1009	25.5075	26.8152	26.0395	26.7572	26.752	26.3576	26.4047	26.2657	26.8905	26.4168	26.8107	26.6486	26.5095	26.7136	25.6079	26.334	26.8833	26.3704	26.0444	26.693	26.7401	26.2432
Q69YW2	STUM	Protein stum homolog	Undefined	4	4	31.2	15.007	+	2.44557	0.0174453	0.318987	3.14394	24.7584	24.9793	25.0389	25.1153	24.8722	24.9731	25.6472	25.3436	25.4665	24.8469	24.4577	25.2359	25.0464	25.3776	24.6749	25.2969	25.1039	25.4028	25.3106	25.2376	25.7087	25.7694	25.27	25.427	25.4287	25.3909	25.9977	25.2056	24.9535	25.2359	25.415	25.7272	24.9175	25.3178
O14810	CPLX1	Complexin-1	Neuron	6	5	47.8	15.03	+	2.44486	0.0174112	0.471153	3.14332	23.008	23.8267	22.4532	23.3529	22.6395	23.46	22.7716	22.4742	23.6483	22.6437	23.2204	22.6941	23.1533	22.9323	22.7782	23.8082	23.3434	22.9471	23.7271	23.4906	23.7061	23.4986	22.5622	23.9958	23.1766	23.2208	23.3178	24.0486	23.7619	22.9609	23.1396	23.585	24.3996	23.3332
P30622	CLIP1	CAP-Gly domain-containing linker protein 1	Undefined	20	15	13.4	162.24	+	2.44173	0.0175494	-0.229676	-3.14054	24.2315	24.0034	24.2542	24.4937	24.1837	23.8087	24.1356	24.1185	24.0596	24.1589	24.4712	24.2277	24.398	24.0562	23.96	24.1519	23.6557	24.1245	24.2209	23.8368	23.9302	23.3778	23.8884	23.9066	24.088	24.0308	23.6343	24.1062	23.6158	24.0566	24.1025	23.8998	24.0782	24.1747
Q15833	STXBP2	Syntaxin-binding protein 2	Undefined	3	3	6.2	66.452	+	2.43849	0.0176061	-0.515241	-3.13767	25.3071	25.0087	25.1704	24.8887	25.2957	25.686	26.0989	25.4036	25.6194	25.0009	25.9448	25.0755	24.6244	24.9184	25.1144	24.7922	24.9217	25.0625	24.7573	24.6526	24.6197	24.0413	24.1969	24.3892	25.3072	24.3002	24.3123	25.9574	24.5948	25.1189	25.4611	25.1468	23.8806	24.9631
Q8NFU3	TSTD1	Thiosulfate:glutathione sulfurtransferase	Undefined	3	3	25.2	12.53	+	2.43783	0.0175919	-0.629927	-3.13709	24.9524	23.4396	24.0161	24.597	25.1012	24.6899	24.8227	25.2793	24.4669	25.2411	25.0534	25.025	25.4751	24.0726	24.6042	24.434	23.98	24.1645	24.1444	24.4987	23.9655	23.2859	23.4138	23.533	24.1401	24.0862	25.3401	25.2333	23.278	23.9407	24.4507	23.3435	23.7322	24.7932
Q9UBC2	EPS15L1	Epidermal growth factor receptor substrate 15-like 1	Undefined	31	31	43.6	94.254	+	2.43395	0.0176985	-0.206094	-3.13365	26.4191	26.0626	26.2705	26.9461	26.5902	26.6242	26.6043	26.4224	26.2013	26.3978	26.5366	26.381	26.4098	25.9465	26.4479	26.2623	26.046	26.1989	26.1476	26.2905	26.2691	26.0549	26.0151	26.2212	26.2533	26.1879	26.1366	26.5888	26.2653	26.1074	26.4347	26.1024	26.1544	26.2777
Q7L775	EPM2AIP1	EPM2A-interacting protein 1	Undefined	15	15	34.9	70.369	+	2.43224	0.0177143	-0.239341	-3.13213	25.0866	24.6233	25.2117	25.2481	25.1913	25.0281	25.1695	24.8507	24.7761	24.6495	25.4326	24.7847	25.2104	24.6918	24.7294	24.9376	24.96	24.8555	24.5404	24.7539	24.3961	24.779	24.933	24.5774	24.7137	25.002	24.4134	24.7903	24.662	24.8526	24.8171	24.5778	24.578	24.9125
Q9NYI0	PSD3	PH and SEC7 domain-containing protein 3	Astrocyte	34	34	27.1	116.03	+	2.43006	0.01784	0.422733	3.1302	27.5674	28.1877	27.847	27.5345	27.071	27.3081	27.2515	27.356	27.444	27.9524	27.1456	27.9286	27.0974	27.8813	27.2284	28.0595	27.9339	27.8006	28.0933	27.9554	28.0979	28.1053	28.2332	28.0907	28.074	28.0937	26.3761	27.7555	28.2998	27.9781	28.1061	28.1225	27.5896	28.1478
P47985	UQCRFS1	Cytochrome b-c1 complex subunit Rieske, mitochondrial	Undefined	17	17	48.5	29.668	+	2.42531	0.018015	-0.3166	-3.12599	28.5985	28.0907	28.5493	28.3252	29.003	28.8478	28.7131	28.5988	28.6935	28.5779	28.9761	28.4842	28.7958	28.0077	28.8381	28.2178	28.2225	28.294	28.4345	28.2452	28.0605	28.0464	28.3256	28.1208	28.4464	27.8057	27.7482	28.2769	28.3763	28.5486	29.0766	28.4504	28.1899	28.6246
P20645	M6PR	Cation-dependent mannose-6-phosphate receptor	Undefined	3	3	12.6	30.993	+	2.41147	0.0184279	0.55239	3.1137	22.9554	22.6157	22.7647	22.9173	22.4823	20.7735	22.5512	22.2708	22.8982	21.8828	22.089	22.009	22.7667	22.4673	22.6621	23.01	23.6487	22.9162	23.0104	23.0087	22.2208	23.0595	22.8257	22.5406	23.5679	23.1128	22.446	21.8659	22.8182	23.5647	23.6449	22.7727	23.1561	23.04
O76054	SEC14L2	SEC14-like protein 2	Undefined	8	8	26.1	46.145	+	2.40509	0.0186402	0.551919	3.10804	24.6985	25.9552	24.7746	24.6555	24.7558	24.4934	24.8356	24.6087	24.7644	24.8459	24.8384	24.974	23.8804	26.0132	24.6851	25.5759	25.714	25.575	25.3856	25.2496	26.208	25.9947	25.2791	25.4447	25.5012	26.0293	24.672	24.5021	25.1483	25.28	24.2781	25.4818	25.9836	25.3699
O00468	AGRN	Agrin [Cleaved into: Agrin N-terminal 110 kDa subunit; Agrin C-terminal 110 kDa subunit; Agrin C-terminal 90 kDa fragment	Undefined	18	18	9.8	217.32	+	2.40231	0.0187327	-0.232884	-3.10556	25.8646	25.5886	25.8891	26.0133	26.1721	26.0101	26.2103	25.9192	25.8006	25.3998	26.1929	25.4966	25.7982	25.5853	26.1136	25.7399	25.4901	25.3624	25.7158	25.4951	25.3165	25.5336	25.7077	25.7146	25.5294	25.8184	25.5669	25.9454	25.7079	25.8395	25.8217	25.7691	25.3851	25.6514
P36404	ARL2	ADP-ribosylation factor-like protein 2	Undefined	7	7	45.1	20.878	+	2.40089	0.0187753	-0.271847	-3.10429	24.276	23.6768	24.5041	24.5398	24.7594	24.5352	24.6537	24.5758	24.5437	24.4213	25.0496	24.2393	24.2207	23.9673	24.4397	24.2575	24.2515	24.1097	23.8554	24.2196	24.0102	23.9783	23.8985	24.3224	24.3618	24.2701	24.2429	24.5041	24.0389	23.9812	24.3425	24.2093	23.9639	24.127
P62316	SNRPD2	Small nuclear ribonucleoprotein Sm D2	Undefined	10	10	61.9	13.527	+	2.3972	0.0189261	-0.44293	-3.10101	25.16	24.7681	25.2626	25.4748	25.6552	25.1701	24.8761	24.6607	24.8254	24.5197	25.5347	25.2151	25.3395	24.4367	25.2746	24.9581	24.9503	24.9116	24.8388	25.0683	23.7848	24.7077	24.1627	23.8048	24.3527	24.3705	24.1556	24.6169	24.4836	25.1327	25.3118	24.5157	24.9609	24.983
P05166	PCCB	Propionyl-CoA carboxylase beta chain, mitochondrial	Undefined	24	24	56.6	58.215	+	2.39211	0.0190762	-0.273506	-3.09648	26.7199	26.3642	26.988	27.0644	27.202	26.8287	26.8662	26.6721	26.8941	26.6798	27.1617	26.7867	26.9846	25.9468	26.8141	26.6292	26.73	26.6084	26.4791	26.4778	26.4987	26.3354	26.5721	26.6013	26.4866	26.2726	25.9634	26.6027	26.4661	26.7679	26.8727	26.5718	26.4447	26.5889
Q16762	TST	Thiosulfate sulfurtransferase	Undefined	6	6	34.3	33.429	+	2.39032	0.0191078	0.381596	3.09489	24.1874	24.9309	24.3092	24.2951	24.5234	24.3999	24.2914	24.4107	25.1075	24.6399	24.5057	24.2998	24.1963	24.5786	24.5014	24.8487	25.2625	24.7557	24.7665	24.6554	24.8907	25.2468	25.4369	25.3862	24.6009	25.0876	23.7208	25.3493	24.7288	25.0476	24.2178	24.8569	24.721	24.7616
Q7LG56	RRM2B	Ribonucleoside-diphosphate reductase subunit M2 B	Undefined	6	6	21.9	40.736	+	2.39	0.0191002	-0.426707	-3.09461	24.3266	23.0728	23.2034	23.5436	23.278	23.7696	23.8294	23.5855	23.2033	24.057	24.2512	23.2064	23.4952	23.0455	23.4432	23.4108	23.1284	23.2208	23.246	23.3542	23.0463	23.0326	23.3187	22.9298	23.8839	22.9749	22.8451	22.3071	22.2445	23.3661	23.105	23.14	23.2393	23.6257
Q9NZL9	MAT2B	Methionine adenosyltransferase 2 subunit beta	Undefined	14	14	44	37.551	+	2.38804	0.0191512	-0.163437	-3.09286	26.1423	25.9142	26.0972	26.2749	26.2039	26.1461	26.0178	26.1942	26.1389	26.0808	26.2994	26.0652	25.9519	25.9108	25.9164	26.0305	26.0831	26.0024	25.6668	25.7114	25.9313	25.9359	25.7945	26.0934	25.9647	26.0856	25.6087	26.3068	25.877	25.8829	25.8919	25.8244	26.0819	25.8368
Q13620	CUL4B	Cullin-4B	Undefined	20	12	20.6	103.98	+	2.38706	0.0191533	-0.278232	-3.09198	24.9963	24.7069	24.9723	24.8823	25.0801	25.1187	24.9715	25.4482	24.8659	25.2525	25.5484	24.9751	25.0009	24.7836	24.8789	24.6478	24.8355	24.8901	24.9107	24.5841	24.9872	24.7758	24.5395	24.2208	24.8963	24.9472	23.9794	25.0497	24.8836	25.0291	24.8227	25.0234	24.5845	24.7163
Q9Y295	DRG1	Developmentally-regulated GTP-binding protein 1	Undefined	7	7	23.7	40.542	+	2.37945	0.0193981	-0.318943	-3.0852	23.4367	23.3045	23.6819	23.7105	24.12	23.4143	23.7981	23.8138	23.9503	23.3141	23.6694	23.5471	23.3613	23.3708	23.7801	23.6055	23.1893	23.2758	22.7161	23.1879	22.8746	22.7748	23.29	23.3386	23.7667	23.6805	22.7456	23.7248	23.3924	23.2877	23.6498	23.1944	23.5579	23.4333
Q15599	SLC9A3R2	Na(+)/H(+) exchange regulatory cofactor NHE-RF2	Undefined	9	9	26.4	37.413	+	2.37707	0.0195061	-0.254686	-3.08308	25.2106	24.8483	25.2229	25.1993	25.0943	25.5299	25.4354	25.4663	25.1895	24.8596	25.3335	24.8165	25.4378	24.8968	25.449	24.9578	24.8903	24.8244	24.708	24.5303	24.8307	25.1591	24.8937	25.0809	24.9735	24.9718	24.8905	25.6464	24.9183	25.2193	24.8751	25.0084	24.8547	24.7147
Q15843	NEDD8	NEDD8	Undefined	6	6	56.8	9.0714	+	2.37482	0.0195459	-0.873383	-3.08108	24.6308	22.4498	23.4807	23.6273	23.8685	23.7345	23.2836	25.5529	23.4307	23.8131	25.1533	23.8367	23.8215	22.2984	24.1299	22.485	22.8063	23.269	23.4293	23.0427	22.2337	20.9771	22.1612	22.6962	23.2469	23.1593	23.2822	23.225	22.3431	23.4975	24.1056	24.2599	21.9102	23.6171
Q8NFZ8	CADM4	Cell adhesion molecule 4	Undefined	7	7	19.1	42.785	+	2.37162	0.0196434	0.364874	3.07822	24.5079	25.4509	25.1351	24.8919	24.3744	24.7133	24.4178	24.638	25.2654	24.5106	24.3989	24.6476	24.0482	25.3407	24.9272	24.9997	25.4482	24.5999	24.9511	24.851	25.3211	25.3776	24.6065	25.5346	25.2251	25.4115	24.7831	25.3317	25.1103	25.2471	24.9671	25.1104	25.4116	24.9179
Q15369	ELOC	Elongin-C	Undefined	5	5	46.4	12.473	+	2.37123	0.0196058	-0.342281	-3.07787	24.9741	24.7667	24.9129	24.9875	24.8749	25.288	24.9453	25.097	25.4012	25.0659	25.2882	25.0835	25.0398	24.8203	25.1331	25.0056	24.8567	24.7871	24.6939	24.6817	25.1839	24.924	24.6768	24.8983	24.7247	25.0313	23.2413	24.7042	24.8958	24.6386	24.6875	24.4202	24.8164	24.4879
Q13310	PABPC4	Polyadenylate-binding protein 4	Undefined	20	9	32.3	70.782	+	2.36862	0.0197506	-0.244049	-3.07554	23.4782	23.5792	23.5664	23.5018	24.36	23.905	23.3871	24.1275	23.7097	23.9173	24.0549	23.9255	23.489	23.3772	23.8254	23.6617	23.4216	23.6189	23.3843	23.3468	23.5626	23.8197	23.3244	23.4008	23.8196	23.4451	23.4241	23.6523	23.4182	23.3404	23.5926	23.6016	23.3641	23.3562
P43686	PSMC4	26S proteasome regulatory subunit 6B	Undefined	24	24	56.2	47.366	+	2.36485	0.0199234	-0.228082	-3.07217	26.47	26.5409	26.333	26.1933	26.1261	26.5692	26.3487	26.2155	26.0493	26.3283	26.4428	26.0969	26.7502	26.6512	26.1839	26.3127	26.0048	26.0746	26.1	26.0924	26.4606	26.0901	26.148	25.5865	26.1454	26.025	26.4342	26.0125	26.3826	25.8696	26.1298	26.2388	26.3835	25.8876
O95721	SNAP29	Synaptosomal-associated protein 29	Undefined	7	7	29.1	28.97	+	2.36391	0.0199523	-0.250308	-3.07134	24.0939	23.3514	24.0002	24.1873	24.2345	24.217	24.1084	24.2686	24.0554	24.2761	24.4241	24.253	24.2271	23.9762	24.1711	24.0382	23.5894	23.6146	23.7828	23.7846	24.096	24.1193	23.7386	24.0697	24.0576	23.7285	23.2714	24.1296	23.7976	23.8301	24.0493	23.7981	23.9675	24.1175
Q86U28	ISCA2	Iron-sulfur cluster assembly 2 homolog, mitochondrial	Undefined	7	7	46.8	16.476	+	2.36349	0.0199429	-0.502116	-3.07096	22.938	21.7997	22.9931	23.0171	23.7381	23.1148	22.7395	23.1939	22.8194	22.2095	23.3448	22.992	23.6623	22.205	23.5716	22.4768	22.221	22.3748	22.3158	22.4312	21.9922	21.5014	22.1446	22.5772	22.8193	22.3488	23.3336	22.7501	21.9558	22.5113	22.8202	22.6863	22.5122	22.8497
Q9UBQ0	VPS29	Vacuolar protein sorting-associated protein 29	Undefined	7	7	46.2	20.505	+	2.35948	0.0201045	0.322752	3.06737	25.7423	26.0921	25.3956	25.5541	25.5329	25.7028	25.5131	25.854	25.7964	25.7871	25.848	25.4812	25.1811	26.1557	24.8641	25.9679	25.9567	25.9503	25.7488	25.9026	26.2802	26.4956	26.0754	25.989	26.0347	26.2938	25.4748	25.9398	26.2774	25.8179	25.4591	26.1613	25.8006	25.5403
P48643	CCT5	T-complex protein 1 subunit epsilon	Undefined	39	39	64.7	59.67	+	2.35408	0.020436	-0.184905	-3.06255	28.8108	28.6679	28.8749	28.705	28.7852	28.6865	28.7556	28.7711	28.7518	28.8939	28.9585	28.8915	28.382	28.4326	28.7672	28.5573	28.7307	28.7985	28.4589	28.4775	28.535	28.4032	28.5156	28.5591	28.7918	28.3297	28.0235	28.754	28.7795	28.555	28.5647	28.6474	28.6092	28.4998
Q16881	TXNRD1	Thioredoxin reductase 1, cytoplasmic	Undefined	16	16	34.2	70.905	+	2.35096	0.0205485	-0.245136	-3.05976	26.0819	25.7194	25.8094	25.7459	25.272	25.8479	25.6241	26.1315	25.5565	25.8416	25.8554	26.0432	25.6295	25.7949	25.658	25.6063	25.4559	25.818	25.4701	25.4325	25.6372	25.5774	25.4017	25.2674	25.4892	25.6475	24.8029	25.9677	25.6937	25.6525	25.4594	25.7503	25.4363	25.484
Q86XE0	SNX32	Sorting nexin-32	Undefined	8	8	16.6	46.398	+	2.34954	0.0205283	-0.27867	-3.05849	23.2785	23.0881	23.6298	23.6043	23.7689	23.6382	23.4593	23.1648	23.8058	23.6548	23.5554	23.2452	23.2828	22.7015	23.2687	23.2544	23.3206	23.0696	22.7891	22.632	23.2873	23.4114	23.1095	23.205	23.1769	23.268	23.4241	23.3244	23.1042	23.0932	23.2915	22.9986	22.6279	23.1026
O94967	WDR47	WD repeat-containing protein 47	Undefined	21	21	28.3	101.95	+	2.3419	0.0208188	0.213608	3.05164	26.3383	26.6784	26.4864	26.7148	26.2051	26.5776	26.6349	26.5604	26.7197	26.4975	26.5543	26.5498	26.1484	27.0054	26.3193	26.7747	26.9062	26.6882	26.5509	26.5976	26.8633	26.9935	26.9945	26.9828	26.9488	26.7363	26.307	26.5296	26.9547	26.6693	26.6709	26.7521	26.629	26.6302
Q13574	DGKZ	Diacylglycerol kinase zeta	Undefined	16	14	18.7	124.13	+	2.34182	0.02077	0.312432	3.05157	25.1525	25.3101	25.0171	25.4252	24.7724	24.9804	25.3534	24.7571	25.0894	24.8611	24.8976	24.8909	24.1238	25.5058	24.9575	25.4737	25.5047	25.2085	25.038	25.3138	25.7028	25.5995	25.5457	25.7209	25.4088	25.2229	24.6841	25.0953	25.3997	25.037	25.1137	25.3505	25.2377	25.3985
Q9P1Z2	CALCOCO1	Calcium-binding and coiled-coil domain-containing protein 1	Undefined	15	15	23.3	77.335	+	2.3403	0.0207681	-0.335918	-3.05021	24.632	24.0433	24.1053	24.7608	24.8876	24.5897	24.72	24.5494	24.4115	24.3535	24.8325	24.3624	24.1735	23.9433	24.9048	24.2372	24.224	24.0581	23.8104	24.1425	24.5357	24.3896	23.7389	24.6146	24.6056	24.2877	23.8211	24.6783	23.7625	23.976	23.6838	23.8253	24.2665	24.1675
O95336	PGLS	6-phosphogluconolactonase	Undefined	10	10	50.8	27.547	+	2.33917	0.020785	-0.356905	-3.0492	26.1453	25.1562	25.5715	25.4696	25.5618	25.7834	25.6116	26.4144	25.7406	26.0865	26.0619	25.9704	25.834	25.855	25.5517	25.5008	25.2798	25.8639	25.5	25.6818	25.7781	25.1931	24.8799	25.2326	25.2555	25.7896	26.307	25.5894	24.8869	25.3857	25.0096	25.2907	25.318	25.4407
O43399	TPD52L2	Tumor protein D54	Undefined	8	8	40.8	22.237	+	2.33876	0.0207646	-0.499289	-3.04883	23.7964	23.1103	24.1348	25.3456	23.7256	23.832	24.3836	24.0079	23.165	24.1544	24.902	23.9829	23.9111	23.3041	24.2639	23.4604	23.3317	23.5757	22.6903	23.5975	23.7786	23.6215	23.85	24.0804	23.0369	23.1182	23.6343	24.1215	23.3557	23.2483	23.3097	23.7023	23.4584	23.567
Q96IU4	ABHD14B	Protein ABHD14B	Undefined	4	4	21.4	22.345	+	2.33702	0.0208465	0.401046	3.04727	23.1562	22.8745	23.4191	23.3362	23.2161	23.4048	23.1481	23.4723	23.3502	23.4031	22.7574	22.7686	22.6631	23.1551	22.115	23.277	23.2998	23.3156	23.7271	23.6338	23.1736	23.2141	23.0389	23.618	23.6941	23.5293	23.1336	23.5132	23.4442	24.7802	23.7415	23.3966	23.5544	23.1054
Q9NZ56	FMN2	Formin-2	Undefined	10	10	8.8	180.1	+	2.32519	0.0213828	0.306199	3.03666	23.9128	24.3606	23.8418	23.7911	24.2062	23.8853	24.1451	24.4335	24.4329	23.9761	24.4306	24.1419	23.9138	24.433	23.9978	24.094	24.5502	24.393	24.1756	24.083	24.6534	24.1776	24.4181	24.4397	24.6103	24.6366	23.6211	24.2495	24.5031	25.1319	24.5266	24.5947	24.8513	24.518
P54578	USP14	Ubiquitin carboxyl-terminal hydrolase 14	Undefined	22	22	41.3	56.068	+	2.32364	0.0213611	-0.191518	-3.03528	26.7406	26.5904	26.5715	26.7393	26.6065	26.9281	26.6362	26.6422	26.7137	27.0238	26.8503	27.0483	26.6248	26.6995	26.655	26.4926	26.279	26.7225	26.7434	26.4619	26.8355	26.6788	26.3839	26.1876	26.6577	26.8126	26.1841	26.6703	26.5179	26.5145	26.4489	26.8226	26.472	26.4974
Q16143	SNCB	Beta-synuclein	Undefined	11	8	62.7	14.288	+	2.3222	0.0214042	0.58579	3.03398	27.2383	27.2421	27.3508	27.0358	27.0869	25.7325	27.27	27.9876	27.4791	27.6515	26.1057	28.0698	26.8027	26.204	27.4393	27.6964	27.8369	27.572	28.0469	27.9455	26.5123	27.6582	27.3734	28.6044	27.1291	27.8162	27.1071	28.1031	27.7313	27.4066	27.6455	28.0238	28.0458	28.0239
O60925	PFDN1	Prefoldin subunit 1	Undefined	6	6	51.6	14.21	+	2.32107	0.0214009	-0.28649	-3.03297	24.3604	24.1825	24.2928	24.577	24.8474	24.3527	23.8154	24.7531	24.4803	24.3222	24.3671	24.2828	24.5793	24.0372	24.586	23.8161	24.1324	24.5308	24.1996	23.9673	24.2339	23.5782	23.911	23.7673	24.2966	24.0068	24.112	24.5738	23.57	24.3093	24.2938	24.1816	24.2183	24.2506
Q15006	EMC2	ER membrane protein complex subunit 2	Undefined	6	6	24.2	34.833	+	2.31888	0.0214713	-0.35436	-3.031	24.188	23.4934	24.8009	24.7745	24.6924	24.565	24.5982	24.0508	24.2817	24.2564	24.5283	24.2093	24.5471	23.845	24.5042	23.9655	23.8563	23.8618	23.7504	24.0438	23.4127	23.9098	24.1592	24.0169	23.9478	24.0957	23.2371	24.6378	24.1316	24.2826	24.4342	24.1603	23.9537	24.1678
P42025	ACTR1B	Beta-centractin	Undefined	16	8	52.9	42.293	+	2.31521	0.021633	0.305616	3.0277	24.2196	24.2694	24.0429	23.673	24.3071	24.0044	23.8169	24.1826	24.511	24.3865	24.3811	24.5359	24.562	24.2571	24.2288	24.3964	24.9308	24.2644	24.4671	24.3081	24.7774	24.6774	24.1812	25.2742	24.1447	24.5383	24.8665	24.6101	24.8664	24.4259	24.36	24.5109	24.5424	23.9438
P49721	PSMB2	Proteasome subunit beta type-2	Undefined	6	6	30.8	22.836	+	2.31308	0.0216842	-0.384165	-3.02579	25.9658	25.0436	25.8866	25.8871	25.5118	25.8335	25.7331	24.6783	25.3413	25.9212	26.0401	26.1688	26.0746	25.741	25.8462	25.1487	25.1382	25.7838	25.553	25.3415	25.4126	25.6381	25.1523	25.9016	25.2068	25.4733	25.132	25.5861	25.17	25.6026	24.7915	25.5841	24.6576	24.946
Q9NRX2	MRPL17	39S ribosomal protein L17, mitochondrial	Undefined	3	3	13.1	20.05	+	2.31231	0.0217078	-0.349598	-3.02509	23.3419	23.0647	23.7654	24.0178	24.3994	23.7345	23.9167	23.3683	23.7585	23.4866	24.0189	23.6153	23.7388	23.0364	23.9732	23.6938	23.4952	23.5529	23.4605	23.1283	22.9442	23.0674	22.4979	23.5881	23.4099	23.314	23.3427	23.2316	23.2423	23.3369	23.5885	23.1201	23.7935	23.5159
P82663	MRPS25	28S ribosomal protein S25, mitochondrial	Undefined	3	3	17.3	20.116	+	2.30935	0.0217768	-0.551537	-3.02244	22.7924	22.2584	22.8802	23.0516	23.605	24.0489	23.6924	23.1005	23.3915	22.9203	23.1001	23.0926	22.9499	22.8741	23.4472	22.5337	22.7063	22.4498	22.9926	22.749	22.2147	21.9479	22.9608	22.9987	21.9099	22.4341	23.3124	23.3081	21.0023	22.6838	23.1041	21.943	23.2393	22.8232
P61586	RHOA	Transforming protein RhoA	Undefined	8	7	37.8	21.768	+	2.30453	0.0219364	-0.395704	-3.0181	27.4304	27.5806	27.5965	27.2995	27.7936	28.2429	27.2557	27.1664	27.5552	27.2852	26.75	27.6174	26.9857	27.263	27.6508	26.945	27.6466	27.1633	27.095	26.8699	27.3388	26.6169	27.3274	26.7778	27.1923	27.3399	26.2138	26.1246	26.9389	27.319	26.8519	27.1746	27.3347	27.4101
Q8N0X7	SPART	Spartin	Undefined	7	7	12	72.832	+	2.29835	0.0222313	-0.418954	-3.01254	24.4216	24.5556	24.0655	24.7248	24.9708	25.4501	24.6187	24.5472	24.3104	24.5395	24.8384	24.3441	24.4605	24.5811	24.3064	24.7967	24.5687	24.4477	24.3082	24.0362	24.3713	24.4228	24.4916	24.5983	23.7179	24.3678	23.3288	24.2613	24.1116	23.9303	22.929	23.9898	24.1001	24.3259
O14974	PPP1R12A	Protein phosphatase 1 regulatory subunit 12A	Undefined	21	21	18.3	115.28	+	2.29524	0.0223982	0.429811	3.00973	24.1807	25.5902	24.1598	25.1857	24.3786	24.8073	24.7841	24.4243	24.8811	24.4148	24.51	24.2729	24.6422	24.3385	24.6819	25.543	25.0077	24.5133	24.9035	25.0646	24.9083	25.5799	24.8061	25.849	25.0006	25.488	24.9393	24.799	25.1692	24.4173	24.1974	24.9203	25.6219	25.1572
Q14123	PDE1C	Calcium/calmodulin-dependent 3',5'-cyclic nucleotide phosphodiesterase 1C	Undefined	5	3	8	80.759	+	2.29491	0.0223837	0.415213	3.00944	21.8075	22.6582	22.035	22.1799	22.389	22.4594	21.859	21.8395	22.6261	21.6925	21.85	22.0911	22.0564	23.1454	22.0939	23.0196	22.9288	22.1914	22.1485	22.3259	22.6077	22.9163	22.8008	23.3592	22.0884	22.557	22.7667	22.4886	23.4342	22.1462	22.492	22.3431	22.572	22.2279
P60033	CD81	CD81 antigen	Undefined	3	3	18.6	25.809	+	2.29482	0.0223333	0.562444	3.00935	22.9554	23.5768	23.1934	23.2165	22.8642	23.6407	23.6051	22.6364	23.3115	23.7879	23.134	23.3444	22.9737	23.4605	22.8341	23.6635	24.2038	23.4832	23.1662	23.1633	24.5029	24.8077	24.1887	25.3653	22.8455	24.6495	23.6761	23.2403	23.686	23.1855	23.6742	23.5635	23.6281	23.4702
Q9Y6E2	BZW2	Basic leucine zipper and W2 domain-containing protein 2	Undefined	9	8	21.5	48.162	+	2.29355	0.0223461	-0.402569	-3.00821	23.0382	21.9619	22.7925	23.2463	23.2161	22.8514	23.1101	22.5146	22.6621	22.6619	23.4012	22.3822	22.884	22.1474	22.8583	22.6369	22.3666	22.3694	22.2253	22.3712	22.1051	21.9715	22.3564	21.3427	22.7035	22.4201	23.1659	22.4881	22.4178	22.6242	22.6323	21.9788	22.4173	22.6138
P20674	COX5A	Cytochrome c oxidase subunit 5A, mitochondrial	Undefined	12	12	52.7	16.762	+	2.29167	0.0223946	0.371135	3.00652	29.1471	30.4367	29.4359	29.0834	29.4685	29.7636	29.6535	29.1733	29.8548	29.7041	29.0221	29.6587	28.8015	29.7982	29.5261	30.1397	30.1645	29.9121	29.668	29.5821	29.8311	29.7684	30.045	30.0289	29.7863	30.0875	28.9367	30.0889	30.0833	29.9157	29.4717	29.9369	30.2845	29.8548
P39019	RPS19	40S ribosomal protein S19	Excitatory neuron	10	10	50.3	16.06	+	2.29036	0.0224251	0.33254	3.00533	26.6102	27.3865	26.5409	26.9812	26.6745	26.68	26.7323	26.0862	26.2513	26.3703	26.7318	26.7524	25.9796	27.16	26.5772	26.9191	27.0519	27.0088	26.5133	27.2242	26.9114	27.1893	27.1937	27.2499	26.9198	27.2374	26.7205	26.5866	26.96	27.3438	26.5836	27.1054	27.1654	26.4859
Q00535	CDK5	Cyclin-dependent-like kinase 5	Undefined	17	16	53.4	33.304	+	2.2898	0.0223839	0.219533	3.00483	26.8717	27.1206	26.8761	27.1863	26.8442	27.0495	27.1286	27.0029	26.9796	27.0976	26.9672	27.0587	26.5763	27.1279	26.5885	27.3602	27.4525	26.9991	27.0358	26.7058	27.3006	27.4432	27.3295	27.3239	27.2903	27.3427	27.5865	26.8898	27.2485	26.9451	27.0287	26.9584	27.0618	27.2046
Q9Y399	MRPS2	28S ribosomal protein S2, mitochondrial	Undefined	4	4	11.5	33.249	+	2.28768	0.0224855	-0.297014	-3.00293	23.2425	22.8112	23.3435	23.6703	23.5594	23.5913	23.5577	22.6963	23.5519	23.0307	23.6593	23.2867	23.2691	22.8568	23.4822	23.1671	23.049	23.351	23.0651	22.9451	23.031	22.794	23.0679	23.1821	23.1464	23.1226	22.5908	23.3725	22.9112	22.8519	23.1828	23.1327	22.2949	22.9366
Q92696	RABGGTA	Geranylgeranyl transferase type-2 subunit alpha	Undefined	18	18	32.5	65.071	+	2.28744	0.0224533	-0.214585	-3.00271	25.5881	25.5158	25.6991	26.2979	25.6281	25.8823	25.9535	25.8069	25.8444	25.8701	26.0262	25.8089	25.8156	25.6821	25.5369	25.6596	25.7173	25.5622	25.5861	25.4302	25.734	25.3165	25.6285	25.889	25.7485	25.6748	25.0375	25.7655	25.685	25.511	25.7319	25.6079	25.2055	25.5761
P62873	GNB1	Guanine nucleotide-binding protein G(I)/G(S)/G(T) subunit beta-1	Neuron	23	14	55.6	37.377	+	2.28314	0.0226341	0.249398	2.99883	31.0577	31.5788	31.303	30.8904	30.7655	30.9652	30.9747	31.2441	31.2361	31.1313	30.8783	31.0804	30.9906	31.8693	30.9533	31.4043	31.4599	31.2932	31.3379	31.2808	31.4242	31.548	31.5828	31.206	31.441	31.5012	31.2325	30.7081	31.5191	31.5473	31.4879	31.4697	31.3225	31.4026
P09471	GNAO1	Guanine nucleotide-binding protein G(o) subunit alpha	Excitatory neuron	37	32	68.9	40.05	+	2.27686	0.0229823	0.292308	2.99316	32.7785	32.8475	32.6994	32.2986	31.9746	32.3446	32.3028	32.525	32.8142	33.0293	32.4074	33.0035	32.3193	33.0676	32.3047	32.9285	33.0995	33.0693	32.8616	32.666	32.9377	32.862	32.8681	32.8497	32.9608	32.9514	32.1109	32.5843	33.1021	33.0062	32.7798	33.1437	32.7816	33.0323
P61353	RPL27	60S ribosomal protein L27	Excitatory neuron	7	7	45.6	15.798	+	2.27588	0.0229669	0.219414	2.99227	26.4171	26.2349	26.1635	26.5084	26.5245	26.4875	26.4043	26.0615	26.2428	25.926	26.5826	26.7078	26.1216	26.674	26.529	26.7317	26.6579	26.6048	26.5646	26.9201	26.6622	26.5234	26.5774	26.6574	26.4401	26.6644	26.3695	26.644	26.446	27.0866	26.3232	26.6116	26.4741	26.2846
Q13740	ALCAM	CD166 antigen	Undefined	12	12	19	65.102	+	2.27512	0.0229956	0.56541	2.99159	25.2679	26.7236	26.2849	25.2771	25.0734	25.0198	26.1532	25.9673	24.8094	25.5558	25.3144	26.221	25.4292	26.8419	25.2517	26.162	26.5432	26.5853	26.0422	26.2171	26.5884	26.7665	26.481	26.3846	26.4365	26.4272	24.6533	26.0387	26.4985	26.4879	25.8556	26.5248	25.8596	26.0988
Q14183	DOC2A	Double C2-like domain-containing protein alpha	Undefined	6	6	22.8	43.959	+	2.26841	0.0233582	-0.213684	-2.98553	24.0673	23.7336	23.8645	24.2119	23.9814	23.8769	23.8297	23.9971	23.7313	24.342	24.0028	23.8271	23.8302	23.6996	23.8347	23.7949	23.8732	23.6601	23.4875	23.1798	23.9739	23.742	23.8186	23.7821	23.8265	24.0086	23.7579	23.9336	23.5953	23.7353	23.9233	23.6403	23.3378	23.3869
Q9Y6I3	EPN1	Epsin-1	Undefined	17	15	33.9	60.293	+	2.26678	0.0234035	0.397582	2.98406	26.5695	27.1625	26.3225	26.5292	26.2486	26.4915	26.6618	26.5293	26.8062	26.9239	26.409	26.8861	25.5885	26.9098	26.3537	27.0772	26.9882	27.106	27.0676	26.9812	27.2635	27.1424	26.8662	27.2876	27.0371	27.1037	25.438	26.9871	27.0886	26.8788	26.6497	27.1367	27.0339	27.0507
Q9UPN3	MACF1	Microtubule-actin cross-linking factor 1, isoforms 1/2/3/5	Astrocyte	164	157	26.6	838.3	+	2.26591	0.0234311	-0.195515	-2.98327	28.7896	28.592	28.8467	29.025	28.8753	29.0883	28.9747	28.9722	28.7259	28.7773	29.1037	28.7024	28.7237	28.766	28.7858	28.6942	28.7828	28.6778	28.4745	28.5465	28.7059	28.5717	28.7331	28.7303	28.9129	28.6815	27.895	28.6472	28.8459	28.8764	28.7338	28.595	28.7149	28.614
Q04637	EIF4G1	Eukaryotic translation initiation factor 4 gamma 1	Undefined	31	28	22.5	175.49	+	2.26534	0.0233799	-0.20476	-2.98275	26.1753	25.8292	26.0538	26.2641	26.1938	26.2116	26.0285	25.9192	25.8316	25.5743	26.2422	25.9358	25.7405	25.4984	25.9504	25.7175	25.4904	25.7144	25.9747	26.0307	25.6986	25.7986	25.7085	25.7705	25.8694	25.5983	25.4549	25.9863	25.6794	25.7836	25.7539	25.5845	25.8443	25.9526
Q9Y2R9	MRPS7	28S ribosomal protein S7, mitochondrial	Undefined	3	3	9.9	28.134	+	2.26279	0.0234858	-0.35576	-2.98045	22.8696	22.2336	23.7126	23.526	22.8642	23.3365	22.7111	22.8038	22.5966	22.4468	23.2751	22.6936	22.3833	22.3697	22.9969	22.5184	22.6159	22.2512	22.4974	22.7524	22.5654	22.1391	22.5682	22.4662	22.632	22.1061	22.8866	22.707	22.926	22.1527	22.5557	22.2079	22.6114	22.3188
Q8NC51	SERBP1	Plasminogen activator inhibitor 1 RNA-binding protein	Undefined	13	13	35.3	44.965	+	2.26156	0.0235565	0.73126	2.97934	23.5311	24.7285	23.2931	22.8048	24.0893	22.0731	22.7318	23.414	23.0749	23.4895	23.2453	22.3416	23.4596	22.4055	23.2785	23.8365	23.2724	22.6468	24.0919	24.1274	22.8669	24.959	23.9415	24.8318	23.825	24.5942	23.967	22.3973	23.6378	24.472	23.9608	24.4795	24.9406	23.7955
Q15067	ACOX1	Peroxisomal acyl-coenzyme A oxidase 1	Undefined	11	11	28.2	74.423	+	2.25964	0.0235922	-0.351159	-2.97759	24.5617	24.26	24.489	25.0383	24.8362	24.8255	25.1116	24.7278	24.7426	24.3628	24.9711	24.6227	24.0047	24.0798	24.6276	24.4895	24.4689	24.3089	24.3141	24.1065	24.0699	23.7505	24.4678	24.041	24.5982	24.0613	23.5544	24.7971	24.2741	24.6546	24.8097	23.7353	24.2399	24.3172
Q8WXF1	PSPC1	Paraspeckle component 1	Undefined	18	18	39.8	58.743	+	2.25693	0.023697	-0.362744	-2.97514	26.4357	26.29	26.4421	26.8054	26.9795	26.5322	26.694	26.1091	26.3215	25.9937	26.8779	26.1516	26.5225	25.7938	26.6651	26.1725	26.0825	26.369	25.9806	26.2874	25.5903	25.9642	26.2334	26.041	26.0264	26.038	24.8365	26.3169	26.2859	26.3901	26.0896	25.9686	26.3974	26.4156
O14874	BCKDK	[3-methyl-2-oxobutanoate dehydrogenase [lipoamide]] kinase, mitochondrial	Undefined	5	5	20.6	46.36	+	2.25658	0.0236631	0.398655	2.97483	23.0364	23.5951	23.6044	24.1603	24.0606	24.1869	23.4962	23.2998	23.7675	24.0017	23.3952	23.8636	23.3873	23.5964	24.2877	23.9595	24.49	23.8754	24.4975	23.5364	23.512	24.2525	23.9522	24.6472	24.8221	24.1875	23.7431	24.4532	24.086	23.9215	24.4857	23.5116	23.7925	24.4514
Q9BZ29	DOCK9	Dedicator of cytokinesis protein 9	Undefined	21	19	12.2	236.44	+	2.25416	0.0237759	-0.275998	-2.97264	24.2209	23.6852	24.2364	24.9055	23.9308	24.254	24.4743	24.3033	24.2415	24.0472	24.5997	24.187	24.1356	23.9514	24.2668	24.087	24.0437	23.9706	24.0272	23.6724	23.5598	24.1849	24.1457	23.9314	24.0773	23.7668	23.5386	24.2938	23.9468	23.8057	24.5418	23.7142	23.8061	23.9989
O43759	SYNGR1	Synaptogyrin-1	Undefined	5	5	17.6	25.455	+	2.25151	0.023871	0.761059	2.97024	27.5559	27.3005	26.3237	27.7535	25.4533	27.9487	28.1919	27.0459	27.6453	25.9353	25.6275	28.0644	27.4428	27.8021	26.9035	27.8072	28.0169	27.6125	26.6919	27.9931	28.1855	28.2878	28.0789	28.6114	28.1306	28.2491	26.4641	28.7185	28.1872	28.0777	28.0902	28.0623	26.9649	27.7565
Q05639	EEF1A2	Elongation factor 1-alpha 2	Undefined	30	19	55.1	50.47	+	2.25065	0.0238627	0.250796	2.96946	31.0245	31.4463	31.1809	30.78	30.9596	30.9138	30.929	30.7778	31.1674	31.0274	31.0558	30.87	30.8842	31.3828	30.7238	31.2135	31.4149	31.5384	31.269	31.1416	31.4181	31.4655	31.3648	31.3505	31.3804	31.3275	30.4553	30.9394	31.5081	31.2993	31.0848	31.5545	31.2958	30.8999
P53041	PPP5C	Serine/threonine-protein phosphatase 5	Undefined	16	16	33.7	56.878	+	2.24548	0.0240343	0.267851	2.96477	25.7515	26.1175	25.7825	25.6228	25.6471	25.53	25.668	25.3574	25.8205	26.0059	25.5506	26.1737	25.2352	26.0552	25.6809	25.7764	26.1993	26.4085	26.0025	26.1226	26.2271	26.3923	25.999	26.2444	25.4385	26.2199	25.7137	26.0064	26.0137	25.8504	25.6813	26.0602	25.8665	25.7984
P17174	GOT1	Aspartate aminotransferase, cytoplasmic	Neuron	34	34	76.5	46.247	+	2.24491	0.0240171	0.482938	2.96425	30.7511	31.8065	30.7565	30.1517	29.8316	29.9358	30.2544	30.884	30.701	31.1757	29.9765	31.2173	30.0274	31.4757	30.29	30.895	31.0402	31.4307	31.126	31.1603	31.3387	31.4604	30.9875	31.6943	30.6222	31.4878	30.5434	31.1301	31.1605	31.1654	30.8681	31.3572	30.846	30.5599
P01011	SERPINA3	Alpha-1-antichymotrypsin	Undefined	6	6	15.8	47.65	+	2.24224	0.0241279	0.593154	2.96184	23.2819	21.8185	22.9094	22.3828	21.5838	22.3511	22.5988	22.4859	22.1794	22.4526	22.0236	23.5586	21.7895	23.4852	22.6127	21.9213	23.092	23.2657	23.32	23.6574	22.2271	23.064	24.0326	23.0255	22.2709	23.4278	23.9185	23.4917	23.1139	23.4073	22.4243	22.9132	22.9202	23.2939
P46781	RPS9	40S ribosomal protein S9	Undefined	17	17	56.2	22.591	+	2.23914	0.0241957	-0.339162	-2.95903	28.0413	27.1429	28.2489	28.4232	28.2899	28.2918	28.3896	27.6189	27.7746	27.4751	28.2566	27.76	28.0436	27.493	28.0999	27.68	27.2631	27.7292	27.226	27.7238	27.6216	27.6146	27.82	27.6741	27.4387	27.5245	27.8478	28.2799	27.178	27.9708	27.8573	27.3758	27.3559	27.5506
Q13510	ASAH1	Acid ceramidase	Undefined	9	9	28.1	44.659	+	2.23735	0.0242123	0.596024	2.9574	23.4214	23.4269	23.2723	22.4898	22.7808	23.6172	22.8012	23.7497	23.3651	23.1571	23.5899	22.8627	22.055	24.0501	22.5997	23.51	23.8047	24.0162	23.5177	23.3537	24.8118	24.3063	23.8342	25.0954	23.3425	23.9432	24.4054	23.2697	23.459	23.749	23.105	24.007	22.97	22.6596
Q9Y277	VDAC3	Voltage-dependent anion-selective channel protein 3	Undefined	11	11	38.9	30.658	+	2.23687	0.0241695	0.542556	2.95697	27.3584	27.938	27.2345	27.0781	26.679	27.0235	27.3581	26.8805	27.3843	27.702	26.8403	27.4301	26.7822	28.1933	27.1408	27.6191	28.3181	28.0579	27.5263	27.0668	28.3355	28.6837	27.8871	29.1415	27.2475	27.9711	28.3797	27.4139	28.0303	27.4082	27.0034	27.9604	27.4379	26.9162
Q5GH76	XKR4	XK-related protein 4	Undefined	4	4	6.9	71.5	+	2.23389	0.0242622	0.47065	2.95426	23.5673	23.6938	23.0866	22.9864	22.2555	22.9567	22.9683	23.396	23.1254	24.2472	23.2689	23.3426	22.3378	23.3936	22.1476	23.5333	23.9294	23.8034	23.0541	23.6874	24.0646	24.0728	23.911	23.5416	23.9711	23.9668	23.3033	23.0223	23.7579	23.3435	22.9691	23.717	23.2901	23.2504
P51797	CLCN6	Chloride transport protein 6	Undefined	7	7	10.8	97.288	+	2.23321	0.024211	-0.260818	-2.95364	23.6559	23.082	23.8531	24.0838	23.9727	23.6148	23.919	23.8222	23.5295	23.523	23.8125	23.4543	23.477	23.4366	23.68	23.5512	23.5444	23.1957	23.5355	23.2847	23.1681	23.6162	23.8125	22.6935	23.3415	23.5582	23.4649	23.6947	23.4865	23.5737	23.1869	23.1314	23.3793	23.3863
Q9BXJ9	NAA15	N-alpha-acetyltransferase 15, NatA auxiliary subunit	Undefined	17	13	18.7	101.27	+	2.23274	0.0241768	-0.260957	-2.95321	24.5908	23.8466	24.2481	24.1656	24.3524	24.1376	24.0204	24.1593	23.9635	24.0669	24.9164	24.2504	24.0349	23.9152	24.0923	23.7834	23.6463	24.0702	23.7081	23.9063	23.5235	23.8638	23.7105	23.7687	24.1314	23.8542	23.9185	24.0189	23.8331	24.3578	24.4717	24.1487	23.764	24.0596
P23396	RPS3	40S ribosomal protein S3	Undefined	25	25	80.7	26.688	+	2.22686	0.0244958	-0.25186	-2.94788	27.9119	27.4626	28.0318	28.1993	28.0085	27.9728	27.7327	27.4006	27.5988	27.2286	28.0015	27.6539	28.0878	27.4572	27.8629	27.4651	27.3843	27.5678	27.3934	27.3844	27.4722	27.3656	27.5357	27.5397	27.5313	27.3289	27.6811	27.5402	27.36	28.0712	27.9007	27.7577	27.3311	27.3114
P49368	CCT3	T-complex protein 1 subunit gamma	Undefined	42	42	65.3	60.533	+	2.22627	0.024478	-0.165299	-2.94734	28.7999	28.5485	28.7969	28.9257	28.8522	28.7247	28.7157	28.6343	28.7424	28.8405	28.8029	28.8358	28.4731	28.3473	28.6851	28.6971	28.661	28.6093	28.4021	28.266	28.6532	28.6335	28.6009	28.8228	28.7414	28.6332	28.1938	28.5896	28.6276	28.429	28.4028	28.4834	28.6403	28.3572
Q99436	PSMB7	Proteasome subunit beta type-7	Undefined	5	5	18.8	29.965	+	2.22603	0.0244435	-0.594917	-2.94712	24.9729	24.5076	24.8307	24.6834	24.3151	24.3709	23.9483	25.2797	23.7675	24.7404	24.2769	24.8362	24.3403	24.8603	24.3156	23.134	23.9184	24.4655	24.3412	23.5967	24.5875	24.3894	23.618	24.5774	23.8265	24.1686	24.197	22.0352	23.3951	24.5041	24.7222	24.7186	23.4871	23.2053
P50402	EMD	Emerin	Undefined	11	11	39.4	28.994	+	2.2244	0.0244927	0.300113	2.94564	24.7921	25.3904	24.6795	24.9638	25.1613	25.0817	25.4199	24.397	25.3139	25.1926	25.137	24.8562	24.9781	25.6752	24.8292	25.5764	25.2335	25.1527	25.2159	25.1365	25.6192	25.6698	25.8523	25.41	25.2178	25.7009	25.1689	25.5026	25.413	25.0404	24.8695	25.0839	25.6671	25.2711
Q9Y4W6	AFG3L2	AFG3-like protein 2	Undefined	32	31	34.4	88.583	+	2.22281	0.0245417	-0.285622	-2.94419	27.4872	26.8799	27.625	28.0016	28.0548	27.8535	27.8644	27.6581	27.8039	27.9132	27.8543	27.6067	27.6944	27.3174	27.8548	27.3824	27.5229	27.2877	27.2395	27.1571	27.2982	27.4426	27.6568	27.6613	27.5982	27.5154	26.6284	27.9173	27.3594	27.3223	27.6517	27.2856	27.5281	27.3793
Q9BRQ6	CHCHD6	MICOS complex subunit MIC25	Undefined	10	10	44.3	26.457	+	2.22122	0.0246486	-0.317036	-2.94275	26.6518	26.6014	26.3379	26.5885	27.2517	26.9316	26.8683	27.0083	26.6334	26.5155	26.9363	26.841	27.196	26.0649	26.6869	26.4736	26.5658	26.1617	26.6891	26.5076	26.4722	25.9767	26.6927	26.3319	26.0575	25.9759	26.835	26.3639	25.9264	26.7152	26.9659	26.239	26.3452	26.7584
P61328	FGF12	Fibroblast growth factor 12	Undefined	4	1	19.3	27.399	+	2.21698	0.0248797	-0.76124	-2.93889	24.9237	22.6892	23.9841	24.8298	25.3333	25.4635	23.9274	25.362	24.7534	24.0912	25.7066	24.6957	25.0662	23.1686	24.9939	23.6029	22.5036	23.5529	24.5182	24.9026	23.4661	23.1704	22.9283	23.8499	23.7529	23.5735	24.5843	24.1536	23.5965	23.9006	25.1818	23.7845	23.9423	23.9573
Q01581	HMGCS1	Hydroxymethylglutaryl-CoA synthase, cytoplasmic	Undefined	15	15	38.3	57.293	+	2.21661	0.024853	-0.370832	-2.93856	25.1684	24.9604	25.1215	24.9056	25.016	25.3772	24.6666	24.878	24.5794	24.1337	25.4277	24.6323	25.4071	25.2985	24.7935	24.9743	24.7189	24.7682	24.9483	24.7158	25.0826	24.1631	24.6931	24.5039	24.3318	24.6113	24.7773	24.0329	24.4467	23.8009	24.9698	25.0391	24.4658	24.107
P26038	MSN	Moesin	Undefined	43	32	50.4	67.819	+	2.2143	0.0249339	-0.35042	-2.93645	27.9282	27.7433	27.582	27.8808	27.7165	27.9423	27.6516	28.0059	27.4382	27.468	27.8803	27.4411	27.8174	27.9773	27.5327	27.3403	27.4267	27.8307	27.6125	27.4953	27.6365	27.3369	27.3301	27.0757	27.204	27.6308	25.8348	27.6732	27.4392	27.4059	27.5395	27.8256	27.2933	27.3512
Q16775	HAGH	Hydroxyacylglutathione hydrolase, mitochondrial	Undefined	14	14	48.4	33.805	+	2.21328	0.0249155	0.356236	2.93552	26.6759	27.5926	26.7269	26.2264	26.4514	26.4799	26.5049	26.9269	26.9312	26.5233	26.4405	27.0312	26.1106	27.5317	26.4089	27.1029	27.2406	26.8928	27.0117	27.1777	27.2895	27.3431	27.0581	27.3639	27.0058	27.3679	27.1293	26.347	27.1677	27.1636	26.4477	26.987	27.1336	26.9178
Q9UKF7	PITPNC1	Cytoplasmic phosphatidylinositol transfer protein 1	Undefined	6	6	23.2	38.387	+	2.21229	0.0249218	-0.356722	-2.93463	23.7289	23.9085	23.9212	24.2932	24.244	24.5945	24.1448	24.0293	24.1582	23.1218	24.3184	23.3613	24.6406	24.4793	24.4276	24.0417	23.7894	23.6187	23.8934	23.2777	24.1284	24.1287	23.6425	23.7159	23.6648	23.8521	23.9885	23.5265	23.9749	23.381	23.7675	23.883	23.4969	23.1881
P38117	ETFB	Electron transfer flavoprotein subunit beta	Undefined	13	13	45.5	27.843	+	2.21191	0.0249035	-0.336835	-2.93428	27.7352	27.3505	27.6802	27.7575	28.1919	28.0359	27.921	28.1052	27.8048	27.8046	27.9829	27.4498	27.4821	27.2937	27.8177	27.3277	27.6141	27.4071	27.2154	27.2997	27.3013	27.3522	27.5981	27.5245	27.5609	27.3493	26.1024	28.0206	27.4313	27.6931	27.6995	27.673	27.465	27.4217
P18859	ATP5PF	ATP synthase-coupling factor 6, mitochondrial	Undefined	7	7	60.2	12.587	+	2.21083	0.0249754	0.371815	2.9333	26.2561	26.5554	26.3958	26.4702	26.7438	26.9376	26.023	26.7925	25.9087	26.3234	26.3472	26.2676	25.3075	26.742	25.9756	26.4196	26.8425	27.1134	26.6382	26.5133	26.9606	27.0741	27.0687	27.1474	26.6603	26.8114	25.9412	26.5224	26.8431	26.7752	26.4253	26.955	26.4235	26.3212
Q9Y230	RUVBL2	RuvB-like 2	Undefined	21	21	47.9	51.156	+	2.19774	0.0258078	-0.188332	-2.92136	26.5133	25.9566	26.7165	26.6002	26.5655	26.3767	26.6207	26.5327	26.4587	26.2502	26.5039	26.3955	26.1669	26.2799	26.4789	26.3251	26.2593	26.4184	25.918	26.1168	26.1528	26.1744	26.3409	26.2056	26.2925	26.1931	25.7743	26.4849	26.3286	26.3775	26.3098	26.0865	26.4408	26.3497
Q9Y305	ACOT9	Acyl-coenzyme A thioesterase 9, mitochondrial	Undefined	18	18	47.8	49.901	+	2.19524	0.0259592	-0.300809	-2.91908	26.7677	26.2235	27.0343	27.1465	27.3588	26.9643	27.2229	26.9205	26.8884	26.6095	27.0095	26.9824	26.7469	26.6238	27.0325	26.7552	26.888	26.5546	26.4774	26.3017	26.3979	26.3041	26.7447	26.9515	26.8769	26.8612	25.6864	26.81	26.6427	26.4272	26.9181	26.8794	26.5073	26.4403
Q15149	PLEC	Plectin	Undefined	319	311	60.5	531.78	+	2.19337	0.0259796	-0.179105	-2.91738	31.4365	31.1442	31.2111	31.6513	31.8389	31.8095	31.5027	31.3911	31.2169	31.4691	31.5212	31.2318	31.3165	31.1793	31.565	31.3893	31.2223	31.088	31.2326	31.2825	31.4439	31.1717	31.0392	31.3842	31.2419	31.2622	31.1254	31.5223	31.3004	31.0015	31.2826	31.2107	31.2373	31.3735
Q9UBW8	COPS7A	COP9 signalosome complex subunit 7a	Undefined	10	10	44.4	30.276	+	2.19324	0.0259268	-0.222637	-2.91726	24.919	25.1208	25.0101	25.1877	25.1728	25.4663	25.0469	24.8427	25.0454	24.9502	25.1173	25.0593	25.1151	25.0518	25.0402	25.0393	24.1598	25.1397	24.9138	25.0657	24.7951	25.1681	24.8643	25.2449	24.7324	24.6914	24.3909	25.1273	24.8284	24.7435	24.8253	24.9086	24.8994	24.6832
Q9UJC5	SH3BGRL2	SH3 domain-binding glutamic acid-rich-like protein 2	Undefined	3	3	36.4	12.326	+	2.19122	0.0260284	-0.274129	-2.91541	23.5447	23.869	24.0675	23.7164	24.1582	24.0922	23.941	23.6234	23.7782	23.754	24.1078	23.889	24.1507	23.9318	24.2838	23.673	23.8422	23.9446	23.4705	23.5429	24.29	23.4749	23.3593	24.059	23.5599	23.0224	23.6761	23.7556	23.4171	23.1539	23.68	23.7624	24.0101	23.7141
Q96Q05	TRAPPC9	Trafficking protein particle complex subunit 9	Undefined	12	12	11.8	128.53	+	2.19039	0.0260324	-0.22031	-2.91466	24.1957	24.0684	24.1827	24.3345	24.354	24.0796	24.3799	23.8925	24.0846	24.3604	24.3213	24.2999	24.0229	24.2895	24.2565	24.1723	24.0673	23.969	23.6464	23.7245	24.1457	23.9941	24.5331	24.1658	23.8092	24.2092	23.5544	24.2267	24.0701	23.8031	23.892	23.5281	24.2257	24.0328
Q14558	PRPSAP1	Phosphoribosyl pyrophosphate synthase-associated protein 1	Undefined	10	9	40.4	39.393	+	2.18957	0.0260525	-0.177403	-2.91391	24.7375	24.4571	24.9273	25.1634	24.7894	25.0585	25.2662	24.7359	24.7725	24.8816	25.0045	24.8071	24.6692	24.8152	24.746	24.6847	24.6181	24.7179	24.7446	24.9189	24.7047	24.565	24.5526	24.7033	24.6857	24.6373	24.4057	24.9705	24.5318	24.6602	24.9756	24.6799	24.471	24.6553
P41217	CD200	OX-2 membrane glycoprotein	Undefined	4	4	18	31.264	+	2.18812	0.026121	0.612276	2.91258	25.2578	24.2158	25.5857	25.8283	25.8868	24.3337	25.3887	24.4748	25.6717	26.0062	24.6455	25.9848	24.8611	26.2784	24.9953	25.6155	26.5978	26.1208	25.5543	25.2312	25.8084	26.6409	25.6361	26.4751	26.4272	26.578	24.4735	25.7611	26.3022	26.2713	25.5435	25.9831	25.7244	25.4808
Q96L34	MARK4	MAP/microtubule affinity-regulating kinase 4	Undefined	11	10	14.8	82.519	+	2.18645	0.0261972	-0.302795	-2.91106	24.2332	23.4526	23.9301	24.0605	24.6405	24.2318	24.7347	24.7368	23.7155	23.977	23.8253	23.705	23.7592	23.6799	23.5507	23.8077	23.4378	23.6344	23.6093	23.6511	23.7941	23.771	23.7928	23.8896	23.7244	23.6371	23.4649	23.8776	23.7597	23.6266	23.6262	23.5901	23.7412	24.1063
Q9HCJ6	VAT1L	Synaptic vesicle membrane protein VAT-1 homolog-like	Undefined	13	13	27	45.899	+	2.18026	0.0266265	-0.288838	-2.90541	25.2956	25.0747	25.1667	25.4454	24.9059	24.981	25.2695	25.5261	25.1985	26.1544	25.3655	25.7382	25.0554	25.1361	25.2508	24.9465	25.2535	25.4155	24.8433	24.7887	24.9614	25.0516	24.9439	25.3593	25.113	25.1074	25.0659	25.4324	25.0285	24.8204	24.9787	24.9519	24.27	24.9613
P29144	TPP2	Tripeptidyl-peptidase 2	Undefined	17	17	16.9	138.35	+	2.17622	0.0268617	-0.271107	-2.90171	25.8379	25.8231	25.7979	25.7505	25.8489	26.2672	25.9545	25.5156	25.8475	25.2464	25.8802	25.4802	25.542	25.8364	25.937	25.5402	25.7393	25.626	25.5337	25.2533	25.7396	25.7024	25.6196	25.8352	25.5513	25.6471	24.5675	25.7951	25.5273	25.28	25.3264	25.5787	25.431	25.2046
Q9P2U7	SLC17A7	Vesicular glutamate transporter 1	Undefined	15	13	18.6	61.613	+	2.17426	0.026936	0.505446	2.89992	27.713	28.1528	27.5718	27.2937	26.5589	27.8564	27.9242	27.8677	27.5295	27.7446	27.0132	27.6058	27.0611	28.0955	26.501	27.7249	28.166	27.694	27.5815	27.7371	28.4225	28.9508	28.3016	28.8553	27.9893	28.3352	26.804	27.9167	28.4602	27.9778	27.682	28.1116	27.8192	27.56
Q6P2E9	EDC4	Enhancer of mRNA-decapping protein 4	Undefined	19	19	17.3	151.66	+	2.17287	0.026986	-0.325078	-2.89865	24.3729	23.428	24.3741	24.8394	24.8263	24.3556	24.71	25.029	23.9039	23.9166	24.4564	24.1231	24.3456	24.054	24.1875	24.0575	23.7817	24.1256	23.9894	23.8661	23.6367	24.1084	23.9188	23.6155	24.4155	24.0678	23.6381	24.105	23.9444	24.0445	24.2415	23.9863	24.3288	24.1874
Q92623	TTC9	Tetratricopeptide repeat protein 9A	Undefined	5	5	27.5	24.379	+	2.17128	0.0270916	-0.251117	-2.89719	25.3042	24.5897	25.0915	25.2172	25.1269	25.044	25.6831	25.5787	25.0324	24.7625	25.2405	24.8789	25.06	24.7904	25.2061	25.0833	25.0285	24.9243	24.5382	24.8304	25.0312	24.9493	25.0205	24.4751	25.0217	25.1353	24.3529	24.8734	24.773	24.6868	24.7759	24.8954	24.8407	25.0272
Q14DG7	TMEM132B	Transmembrane protein 132B	Neuron	8	8	8	119.48	+	2.1703	0.0271173	-0.254933	-2.89629	24.0704	24.1201	23.7451	24.0033	23.9406	23.981	24.2239	24.5703	23.7285	23.9767	24.1277	23.3945	23.8034	24.1765	24.0464	23.9767	23.8804	23.5722	23.4895	23.7791	23.942	23.6924	23.7675	24.0423	23.7074	23.7279	23.7431	23.3756	23.6589	23.2591	24.0374	23.3406	23.9976	24.0506
Q07157	TJP1	Tight junction protein ZO-1	Undefined	16	16	11.7	195.46	+	2.16998	0.0270873	-0.313565	-2.896	25.113	24.5734	24.3789	25.4716	25.4164	25.5835	25.2664	25.1561	24.7001	24.614	25.3166	24.4216	25.3177	24.9722	25.2977	24.7481	24.7067	24.808	24.7181	24.7604	24.7735	24.943	24.7802	25.3158	24.6158	24.7282	24.209	24.9576	24.5364	24.8801	24.6215	24.5559	24.5322	24.6109
Q13825	AUH	Methylglutaconyl-CoA hydratase, mitochondrial	Inhibitory neuron	10	10	26.8	35.608	+	2.16747	0.0272079	-0.290878	-2.8937	27.2753	26.6711	27.0246	27.2772	27.6551	27.6489	27.4787	26.9949	27.2829	27.1382	27.4872	27.3808	27.3293	26.9059	27.7917	27.0835	27.2172	26.7233	26.732	26.6055	26.6736	27.157	27.2066	27.495	26.9534	26.8098	26.9526	27.5973	26.9061	26.9951	27.3118	26.8945	26.9887	26.6699
P22626	HNRNPA2B1	Heterogeneous nuclear ribonucleoproteins A2/B1	Excitatory neuron	35	35	68.3	37.429	+	2.16647	0.0272016	0.263199	2.89279	28.7656	29.1555	28.8255	29.3308	29.0724	28.5864	28.9452	28.6427	28.3448	28.1231	28.8364	28.3562	28.5258	28.7761	28.7613	29.0906	28.79	29.1106	28.8213	29.0788	28.7056	29.5151	29.1125	29.0364	28.6427	29.0596	28.8908	28.9994	28.9913	28.8179	28.9401	28.9864	29.3316	29.0743
P22459	KCNA4	Potassium voltage-gated channel subfamily A member 4	Undefined	5	3	8.6	73.256	+	2.16574	0.0272268	-0.333512	-2.89211	22.3914	22.1748	22.8417	22.6935	22.6854	22.6463	23.2777	22.6059	22.9399	22.929	23.2387	22.6739	22.3378	22.1018	22.8627	22.2408	22.1427	22.2667	22.2811	22.0495	22.0943	22.5483	22.3651	22.7995	21.9305	22.4538	23.329	22.7467	22.4182	22.361	22.3054	22.2487	21.9971	22.2589
O14976	GAK	Cyclin-G-associated kinase	Undefined	15	15	14.4	143.19	+	2.16452	0.0272283	-0.209412	-2.891	23.9354	23.7779	24.1178	24.236	23.8848	23.9183	23.7737	24.1513	23.5515	23.8717	24.1973	23.741	23.8751	23.6407	23.9349	23.9662	23.7744	23.5181	23.3669	23.7234	23.7326	23.3888	23.8548	23.7281	24.0175	23.6339	23.1694	23.7079	23.9747	23.7021	23.8176	23.5987	23.8073	23.7748
Q9UPQ3	AGAP1	Arf-GAP with GTPase, ANK repeat and PH domain-containing protein 1	Undefined	11	7	15.9	94.469	+	2.16439	0.0271984	-0.247788	-2.89088	23.7471	23.5078	23.8539	23.969	23.8704	23.8391	24.0878	23.455	23.8552	23.7758	23.8556	23.3805	23.7182	23.3494	23.6916	23.6851	23.5169	23.4273	23.3268	23.0689	23.455	23.5551	23.6444	23.6755	23.6592	23.7042	22.9722	23.9323	23.3892	23.1107	23.5694	23.1521	23.9172	23.4086
O15083	ERC2	ERC protein 2	Neuron	46	36	42.5	110.56	+	2.16039	0.0273961	-0.171342	-2.88721	27.7209	27.2867	27.5159	27.9086	27.7499	27.5443	27.6249	27.8271	27.1616	27.5828	27.635	27.5368	27.5248	27.5096	27.4903	27.3645	27.5597	27.4554	27.1502	27.281	27.5245	27.5933	27.4923	27.3229	27.5333	27.3064	27.2427	27.0534	27.5915	27.4412	27.5041	27.2968	27.3691	27.5796
O75390	CS	Citrate synthase, mitochondrial	Undefined	28	28	54.7	51.712	+	2.15263	0.0279061	0.230648	2.8801	29.7918	30.3629	30.1168	29.8627	30.0383	29.8643	29.8009	30.0464	30.1887	30.0299	29.8318	29.9372	29.5347	30.2897	29.9503	30.1388	30.3978	30.1787	30.1117	29.8579	30.2299	30.4175	30.4427	30.5019	30.4645	30.3208	29.5234	29.9074	30.2315	30.2625	30.1415	30.4764	30.2246	30.1047
P61020	RAB5B	Ras-related protein Rab-5B	Undefined	9	6	51.2	23.707	+	2.13893	0.0288828	-0.314333	-2.86751	26.092	25.4677	25.9533	25.7846	26.3915	25.9585	25.6906	25.9686	25.7096	25.8652	26.2068	25.7159	25.744	25.2486	25.7702	25.3434	25.7142	25.8563	25.4639	25.4243	25.3343	25.5512	25.4241	25.6677	25.6699	24.7179	25.7843	25.0107	25.6274	26.1402	25.98	25.7854	25.1571	25.2938
Q14289	PTK2B	Protein-tyrosine kinase 2-beta	Undefined	44	43	44.6	115.87	+	2.13196	0.0293879	-0.347831	-2.8611	25.8073	24.3305	24.807	25.2565	25.4303	25.4235	24.9186	25.1175	24.8551	25.6183	25.2762	25.1001	25.1627	24.5062	25.0299	24.6446	24.7784	24.9648	24.487	24.326	24.5967	24.6281	25.0233	24.9763	24.6764	24.7901	24.8526	25.5778	24.9071	24.4248	25.0614	24.5377	24.2136	25.0013
P11586	MTHFD1	C-1-tetrahydrofolate synthase, cytoplasmic	Undefined	43	42	48.9	101.56	+	2.13181	0.0293307	-0.165994	-2.86096	27.3632	26.8801	27.0649	27.2699	27.232	27.277	27.1253	27.3253	27.0169	27.3365	27.3509	27.0069	27.0119	27.1559	27.0149	26.9014	27.0231	27.0282	26.8138	26.7533	27.1422	27.1583	27.137	27.1876	27.1424	26.9381	26.9748	27.3335	26.949	26.8033	26.6557	26.8219	27.1652	26.9972
Q9UBB6	NCDN	Neurochondrin	Undefined	28	28	42.5	78.863	+	2.1298	0.0294913	-0.190136	-2.85911	29.476	28.6789	29.2109	29.3423	28.9965	29.2694	29.3068	29.0828	29.073	29.3507	29.2849	29.0439	29.2413	28.7616	29.0333	28.8002	28.8447	28.8725	29.1051	29.008	28.924	28.6397	28.7939	28.7828	29.0809	28.8559	29.2859	29.2154	28.8662	29.1094	29.1361	28.9408	28.8593	28.993
P06730	EIF4E	Eukaryotic translation initiation factor 4E	Undefined	8	7	41	25.097	+	2.12896	0.0294574	0.352233	2.85834	23.8056	24.7075	24.6228	23.9506	24.0666	23.8267	24.2076	23.7051	24.0584	24.1561	23.3629	24.1929	23.6096	24.6799	23.9046	24.5995	24.7821	24.5972	24.2806	24.7098	24.3209	24.4268	24.5814	24.4267	24.4695	24.5107	23.1956	24.3248	24.4434	24.5072	24.2148	24.5962	24.4191	24.3717
Q96GS4	BORCS6	BLOC-1-related complex subunit 6	Undefined	5	5	10.1	37.226	+	2.12759	0.029501	-0.602452	-2.85708	26.837	25.5563	26.767	27.2489	27.3599	26.8428	27.472	26.4889	26.5674	26.4238	27.038	26.5251	27.1189	25.7284	26.995	26.2502	26.2011	26.4885	26.3918	26.5523	25.9906	26.3042	26.303	25.64	26.3356	25.8008	23.6573	26.6457	26.1716	26.3674	26.1894	26.0754	26.2982	26.7847
Q5VT25	CDC42BPA	Serine/threonine-protein kinase MRCK alpha	Oligodendrocyte	14	7	7.9	197.3	+	2.12504	0.0296062	-0.34663	-2.85472	23.7471	22.9894	23.2038	23.7103	23.6804	23.7857	23.3983	23.5575	23.3534	24.3758	23.1923	23.6528	24.1241	23.1221	23.3403	22.2422	23.3785	23.1983	22.9038	22.7774	23.3709	23.5382	23.7404	23.1221	23.0857	23.499	23.1341	23.3873	23.3286	23.49	23.1454	23.3127	23.0354	23.1529
O14548	COX7A2L	Cytochrome c oxidase subunit 7A-related protein, mitochondrial	Undefined	5	5	62.3	12.615	+	2.11987	0.0299884	0.414131	2.84997	24.3258	25.3583	24.2183	25.0042	24.7078	24.9439	24.9518	24.1084	25.0864	24.6914	24.2394	24.1678	24.9312	24.5344	24.7873	24.828	25.0051	25.0232	24.8604	24.2291	25.4669	25.4405	25.8635	25.9729	25.0498	25.0922	25.0659	25.5957	25.3281	24.6534	24.5862	25.1001	24.8405	24.6049
P30626	SRI	Sorcin	Undefined	12	12	49.5	21.676	+	2.11961	0.0299692	-0.247908	-2.84972	28.9234	28.1575	28.9839	29.2503	28.9814	29.2659	29.1558	29.1909	28.932	28.8515	29.0179	29.0206	29.0779	28.942	29.0663	29.1316	28.917	28.8498	28.5788	28.6483	28.6295	28.3941	28.9826	28.4792	28.9777	28.8428	28.0765	28.9084	28.7485	28.9007	28.8076	28.6201	28.725	28.8403
P46379	BAG6	Large proline-rich protein BAG6	Undefined	18	18	20.6	119.41	+	2.11927	0.0299424	-0.276712	-2.84941	25.8289	25.1579	25.6965	25.8893	25.7969	25.9852	26.1059	25.6098	25.7209	25.6173	25.9746	25.5278	25.8614	25.0514	25.6398	25.4738	25.546	25.2539	25.4338	25.497	25.3541	25.1471	25.4991	25.3685	25.35	25.2097	24.7526	26.1757	25.345	25.4271	25.5802	25.3062	25.5633	25.7136
Q96DB2	HDAC11	Histone deacetylase 11	Undefined	6	6	18.7	39.183	+	2.11589	0.0301609	-0.524957	-2.8463	21.7197	21.4871	22.4313	22.653	23.0037	22.2319	22.0408	22.0781	22.2878	22.1616	22.4325	22.2052	22.2224	21.665	23.0343	22.089	21.7911	20.361	21.6675	22.2133	21.8892	21.6576	21.5309	22.6225	21.2525	21.4485	22.7543	22.6648	21.2778	21.034	21.2646	21.5057	22.0524	21.5782
Q8TAC9	SCAMP5	Secretory carrier-associated membrane protein 5	Neuron	2	2	8.5	26.104	+	2.11438	0.0302486	0.497443	2.8449	24.8091	25.0224	24.7295	24.5023	23.8183	24.3607	24.8273	25.1125	24.5264	23.9683	23.83	24.7376	23.6931	25.2206	24.1784	24.5656	25.2077	24.7553	24.6095	24.5333	25.3123	25.9847	25.2728	26.0268	24.7846	25.5257	24.4005	24.6523	25.4936	24.8878	24.6095	25.1546	24.7387	24.229
Q9BXW7	HDHD5	Haloacid dehalogenase-like hydrolase domain-containing 5	Undefined	7	7	22.9	46.321	+	2.11382	0.030229	-0.43224	-2.84439	23.7845	23.1284	23.8693	24.2215	23.9302	24.2929	24.4145	24.1391	23.7788	23.4179	24.0426	23.0517	23.9829	23.583	23.3395	22.8056	23.2798	23.5224	23.4268	23.2731	23.4376	23.1636	23.8958	23.4357	23.4764	23.513	23.1341	23.4117	23.8515	23.6428	23.8644	23.4061	21.83	23.5875
P31930	UQCRC1	Cytochrome b-c1 complex subunit 1, mitochondrial	Undefined	27	26	58.3	52.645	+	2.11271	0.03024	0.327415	2.84336	29.5635	30.2577	30.2062	29.818	30.044	29.8704	30.0875	29.6464	30.2385	29.9709	29.9964	30.3579	29.3106	30.34	30.0985	30.4503	30.7572	30.2728	30.0284	29.8929	30.3122	30.393	30.5956	30.8823	30.3899	30.386	29.2358	30.3814	30.4595	30.3793	29.9403	30.4691	30.4979	30.252
Q9NY59	SMPD3	Sphingomyelin phosphodiesterase 3	Excitatory neuron	12	12	26.7	71.08	+	2.10634	0.0305779	0.339926	2.83748	25.4483	25.0783	24.9161	24.4643	24.5515	24.3733	25.3226	25.2106	24.8822	24.2669	24.5656	24.5468	24.7847	24.9172	24.3544	24.825	25.1064	25.2593	24.941	24.84	25.0788	25.6057	25.4422	25.1496	25.2759	25.303	24.2771	24.4797	25.3907	25.3597	25.2248	25.2909	25.2343	25.1723
Q9NZT2	OGFR	Opioid growth factor receptor	Undefined	6	6	11.4	73.324	+	2.10577	0.0305731	-0.267529	-2.83695	22.7924	22.463	22.8295	23.1293	22.9926	22.7789	22.8797	22.4264	22.6119	22.7226	23.0626	22.6923	22.4325	22.318	22.8937	22.6361	22.5101	22.4925	22.24	21.9211	22.4481	21.8979	22.9029	22.4069	22.5466	22.1819	22.7456	22.2231	22.4396	22.544	22.566	23.013	22.3847	22.7826
Q8WVD5	RNF141	RING finger protein 141	Undefined	2	2	10	25.535	+	2.10146	0.0307879	-0.36654	-2.83297	22.5906	22.1882	22.6471	22.5244	22.4523	23.0695	22.5608	23.4348	22.4426	22.8904	23.1574	22.7709	23.2677	22.4973	22.6189	22.7965	21.8889	22.4002	23.0082	22.5492	21.9874	21.9135	22.0845	21.9054	22.3638	22.3688	23.2647	22.6443	22.2466	22.3596	22.6305	22.2418	21.8804	22.578
O15371	EIF3D	Eukaryotic translation initiation factor 3 subunit D	Undefined	9	9	19.3	63.972	+	2.09905	0.0309187	-0.273803	-2.83074	24.3742	24.1831	24.9314	24.94	24.6668	24.7907	24.6561	24.3047	24.5526	24.3285	24.4691	25.1244	24.6958	24.3476	24.4975	24.6808	24.2901	24.4341	24.3509	24.4879	24.2027	24.5694	24.2363	24.1523	24.4803	24.4299	23.4731	23.8403	24.3711	24.5281	24.6177	24.208	24.5101	24.1605
Q6PML9	SLC30A9	Zinc transporter 9	Undefined	10	10	18.3	63.514	+	2.09876	0.0308981	-0.26691	-2.83047	24.6643	24.0294	24.3718	25.2359	25.3888	24.9606	24.707	24.7716	24.7505	24.4849	25.0396	24.5355	24.6917	24.1553	24.9712	24.5811	24.2907	24.3845	24.178	24.3729	24.3556	24.5608	24.6742	24.654	24.2973	24.4793	24.741	24.3401	24.3769	24.6716	24.4703	24.4148	24.3456	24.3668
P16870	CPE	Carboxypeptidase E	Undefined	16	16	43.7	53.15	+	2.09267	0.0311864	-0.34706	-2.82484	26.1504	26.2525	26.238	26.7075	26.1684	26.4432	26.3354	26.4944	26.1212	26.813	26.4185	26.5451	26.504	26.3044	26.2935	26.0908	26.128	26.2654	25.8106	25.9591	26.0597	26.5227	26.2811	26.1171	26.2307	26.3888	24.4777	26.5462	25.9156	26.1169	25.8816	26.2962	25.8122	25.8389
Q8TAG9	EXOC6	Exocyst complex component 6	Excitatory neuron	10	8	11.6	93.721	+	2.09111	0.0312406	-0.34734	-2.82339	23.3777	22.9755	24.0728	24.241	23.9781	23.7916	23.9754	23.5566	23.4868	23.1652	24.1474	23.9183	23.7433	23.7163	23.7185	23.0789	23.2376	23.7112	23.3469	23.7923	23.2809	22.7548	23.8041	23.275	23.7707	23.7313	23.4403	22.713	23.4438	23.6334	23.3392	23.0286	22.976	23.804
P45985	MAP2K4	Dual specificity mitogen-activated protein kinase kinase 4	Undefined	16	16	57.1	44.287	+	2.0867	0.0315347	0.220351	2.81932	26.4829	26.8192	26.5332	26.548	26.4689	26.5425	26.3788	26.4176	26.8874	26.4716	26.3445	26.4524	25.9193	26.6064	26.4313	26.8188	26.7839	26.4602	26.7268	26.4531	26.9457	26.7938	26.7891	26.9055	26.6319	26.8011	26.0534	26.9523	27.0408	26.522	26.5769	26.6895	26.9171	26.5769
A6NGN9	IGLON5	IgLON family member 5	Undefined	6	5	19	36.794	+	2.08665	0.0314757	0.342794	2.81926	24.0911	23.5793	24.0988	23.7442	23.7439	23.9416	24.3869	24.0307	24.0558	23.9692	24.0408	23.958	23.3978	24.1691	23.5669	23.9887	24.0639	24.1415	24.142	23.6835	24.2608	24.4757	24.292	24.7438	24.1089	24.5039	25.3979	24.2495	24.0681	24.4317	24.7092	24.222	23.5725	23.9049
Q15386	UBE3C	Ubiquitin-protein ligase E3C	Undefined	11	11	11	123.92	+	2.08529	0.0315439	0.295389	2.818	23.637	23.286	23.5195	23.334	23.5698	23.6889	23.6231	23.5766	23.8524	23.1599	23.2364	23.3088	22.6847	23.826	23.4817	23.4548	24.0044	23.5938	23.6185	23.455	23.6947	23.9856	24.019	24.2787	23.8542	23.6779	23.5636	24.1501	24.2362	23.5146	23.6468	23.2809	23.9307	23.247
Q9Y5K5	UCHL5	Ubiquitin carboxyl-terminal hydrolase isozyme L5	Undefined	10	10	35	37.606	+	2.0838	0.0316045	-0.303413	-2.81662	24.4623	24.1038	24.6412	24.5569	24.3683	24.7133	23.9399	24.5001	24.4445	24.4718	24.7173	24.1726	25.8014	24.0924	24.3138	24.3117	24.3107	24.2005	24.1598	23.9199	24.0452	23.9712	24.2343	24.026	24.2706	24.1365	24.5065	24.2807	24.3056	23.8695	24.4486	24.1413	24.1541	24.1887
P00558	PGK1	Phosphoglycerate kinase 1	Undefined	47	39	91.6	44.614	+	2.08283	0.0316946	0.225133	2.81573	30.2037	31.0154	30.5383	30.1774	30.202	30.3953	30.0058	30.4863	30.6802	30.5075	30.1523	30.5744	30.1163	30.7133	30.2485	30.5247	30.7066	30.8321	30.8539	30.3415	30.8523	30.5002	30.3045	30.8458	30.5795	30.7666	30.5835	30.5707	30.7517	30.5751	30.2843	30.8799	30.5899	30.5559
Q15181	PPA1	Inorganic pyrophosphatase	Undefined	14	14	53.3	32.66	+	2.08214	0.0316803	0.295496	2.81509	25.2489	25.0088	25.2463	24.6381	24.4975	24.8834	24.8845	25.01	25.209	25.2834	25.1678	25.4161	25.0212	25.5345	24.5361	25.1479	25.3313	25.865	25.4387	25.5953	25.5085	25.1025	25.0773	25.5764	25.1169	25.2968	25.5509	25.5957	25.5438	25.5117	25.0558	25.4993	24.6364	24.9062
Q00610	CLTC	Clathrin heavy chain 1	Neuron	128	105	66.9	191.61	+	2.08154	0.0316586	0.21981	2.81453	32.769	33.1	32.8489	32.8979	32.6577	32.8256	32.8873	32.7061	33.0157	33.1058	32.7945	33.0851	32.4952	32.988	32.6822	33.0593	33.2939	33.0762	32.9723	32.942	33.0816	33.1965	33.1382	33.5027	33.2849	33.1512	32.2474	33.0462	33.417	33.131	32.9453	33.0688	32.9872	32.9227
Q9BY89	KIAA1671	Uncharacterized protein KIAA1671	Undefined	9	9	6.5	196.71	+	2.08032	0.0316815	-0.389358	-2.8134	25.7114	25.056	25.687	25.099	26.0404	25.819	24.724	25.6247	25.0593	25.5608	25.5941	25.3955	25.5296	25.2242	25.5169	25.4076	25.0669	24.8838	25.5556	24.9826	25.6441	24.3333	24.5787	24.723	24.6927	24.6031	25.9175	24.8549	24.7213	25.1143	25.2773	24.7311	25.6933	25.2343
O15400	STX7	Syntaxin-7	Undefined	10	10	49.8	29.815	+	2.07917	0.0316673	-0.249138	-2.81233	25.8463	25.1154	25.5763	25.6791	25.8825	25.7943	25.7452	25.7462	25.8389	25.758	25.9035	25.9004	25.5552	25.1991	25.6277	25.2471	25.404	25.571	25.6327	25.3747	25.4669	25.2765	25.169	25.0673	25.5859	25.3933	25.2899	24.9806	25.5801	25.7901	26.0045	25.6488	25.0266	25.6372
Q07020	RPL18	60S ribosomal protein L18	Undefined	9	9	45.2	21.634	+	2.0788	0.0316236	-0.469235	-2.81199	26.6108	24.8953	26.3898	26.8022	26.756	26.6671	26.554	25.9231	25.8353	25.5368	26.754	26.017	26.803	25.6209	26.4729	25.6716	25.3733	25.7299	25.4265	25.6699	25.5795	25.9513	25.8253	26.053	25.646	25.6383	26.7238	26.4964	25.3606	25.9969	26.2773	25.3578	25.2989	25.6168
Q15555	MAPRE2	Microtubule-associated protein RP/EB family member 2	Excitatory neuron	21	19	59.6	37.031	+	2.07828	0.0316243	0.418299	2.81151	27.2076	28.2376	27.5138	26.9781	27.0546	27.2673	27.2097	26.8403	27.6784	27.4546	26.9772	27.3753	26.774	28.0062	27.4223	27.8887	28.2019	27.649	27.6632	27.6251	28.1337	28.0834	28.1067	27.7291	27.9398	27.8946	26.1978	27.546	28.2544	27.673	27.6593	27.9199	27.4054	27.7062
Q6PUV4	CPLX2	Complexin-2	Neuron	15	14	73.9	15.394	+	2.07823	0.0315882	0.617677	2.81146	23.661	24.4692	23.1438	22.7961	22.1634	22.1546	23.1798	23.1618	23.406	22.7227	23.1776	22.8673	24.1936	24.0948	22.9002	24.0261	23.5035	23.6393	23.9462	24.0917	24.2919	23.8617	23.5053	24.2321	23.6642	23.9967	24.9739	22.5721	23.4784	22.3184	24.0392	24.0208	24.1933	24.2976
P0DP25	CALM3	Calmodulin-3	Neuron	18	16	93.3	16.837	+	2.07627	0.0316844	-0.475382	-2.80964	31.4095	29.9232	30.9119	31.3659	30.9491	31.8994	31.5299	31.3137	30.9145	31.0541	31.7203	31.1389	31.881	30.4949	31.0695	30.3755	30.1229	31.1203	30.8415	31.1562	31.0416	30.3796	30.3861	30.0121	30.5443	30.228	31.4827	31.1174	30.3663	31.1209	31.286	30.7416	29.9771	30.9304
Q06203	PPAT	Amidophosphoribosyltransferase	Undefined	4	4	9.5	57.398	+	2.07509	0.0317289	-0.376004	-2.80855	22.7957	22.1783	22.3164	22.4213	22.6986	23.0647	22.0137	23.2784	22.4527	22.8205	23.0413	22.7123	22.055	22.4688	22.4902	21.8731	22.198	22.3934	22.6932	22.39	22.0869	22.1113	21.9314	22.3571	22.2256	21.8802	23.3581	22.6236	21.9329	22.4521	22.1222	21.9197	21.6136	21.8504
O94856	NFASC	Neurofascin	Undefined	52	52	37.4	150.02	+	2.07216	0.0318976	0.215123	2.80583	28.8946	29.052	28.6917	28.5512	28.6512	28.9081	29.1709	28.3566	29.0161	29.0263	28.5902	29.0386	28.8764	28.8947	28.9037	28.9035	29.0146	28.7827	28.8946	28.7587	28.9633	29.1756	29.0684	29.5643	29.1409	29.0999	28.7881	29.5588	29.0618	29.1171	29.1536	29.1096	28.9463	28.9737
Q16204	CCDC6	Coiled-coil domain-containing protein 6	Undefined	18	18	33.1	53.29	+	2.06683	0.0322044	-0.229533	-2.80088	25.4193	24.7574	25.3381	25.5729	25.5504	25.195	25.0041	25.1411	25.0638	25.8093	25.6705	25.3437	25.0277	25.0714	25.4366	25.0272	25.1338	24.9952	24.8918	24.8456	24.9623	24.8567	25.0204	25.1911	25.4683	24.7923	24.9829	25.4242	25.1949	25.0059	25.0606	24.9914	25.0377	25.3316
P68032	ACTC1	Actin, alpha cardiac muscle 1	Undefined	36	2	61.3	42.019	+	2.06082	0.0326776	0.661801	2.79529	30.6115	31.9339	30.9011	30.2771	29.9342	31.0096	30.2026	30.0313	30.9868	31.4282	29.9358	30.8923	29.5422	31.821	30.3775	31.6929	31.464	31.3498	31.067	30.8105	31.6386	31.5588	31.8592	31.9817	31.5711	31.3993	28.9347	30.9853	31.5429	31.48	30.7698	31.7798	31.6568	31.553
Q9BY67	CADM1	Cell adhesion molecule 1	Astrocyte	3	3	10.2	48.509	+	2.05932	0.03272	0.66632	2.7939	22.6863	22.8783	22.9083	22.3891	22.4136	22.9732	23.8569	22.7751	22.4552	23.8982	22.5763	23.15	22.66	24.5803	22.5384	22.7147	23.162	23.2189	23.2595	23.7138	24.5566	23.3502	24.122	23.924	23.3176	23.3985	24.0208	23.7996	23.8648	24.1459	25.5114	23.1652	22.0998	23.9847
P62760	VSNL1	Visinin-like protein 1	Neuron	22	18	90.1	22.142	+	2.05887	0.0326824	-0.263661	-2.79348	29.3127	28.8527	29.2577	29.6023	29.1543	29.4534	29.2113	29.3761	29.1223	29.4951	29.5022	29.3996	29.3269	28.9145	28.9651	28.7979	28.9604	29.2493	29.2811	29.0826	29.1118	28.951	28.9185	29.1395	29.07	28.8394	28.0686	29.3065	29.1079	29.3307	29.2265	29.1849	28.5348	28.8275
P18085	ARF4	ADP-ribosylation factor 4	Undefined	8	4	52.8	20.511	+	2.05817	0.0326812	-0.263445	-2.79283	26.4138	25.3888	26.0289	26.3411	25.675	26.4044	26.13	26.2353	25.9451	26.1203	26.2883	25.7917	25.5301	25.8059	25.9296	25.8606	25.8757	25.7168	25.7353	25.4222	25.6059	25.6478	25.8802	25.7993	25.8541	25.6274	25.4105	25.796	26.0928	26.1438	25.9248	25.9018	25.2465	25.4888
P52758	RIDA	2-iminobutanoate/2-iminopropanoate deaminase	Undefined	6	6	55.5	14.494	+	2.05685	0.0327016	0.438819	2.7916	24.977	25.5892	24.912	24.2078	24.5986	24.2816	24.718	25.1305	24.4811	25.3491	24.3506	25.2666	23.9855	25.4397	24.4646	25.0256	25.4629	25.8417	25.099	25.2197	25.2877	25.3145	25.1351	25.8642	24.6534	26.2096	25.45	25.1052	25.0934	25.0899	24.5512	25.0756	25.135	24.6092
O75083	WDR1	WD repeat-containing protein 1	Undefined	33	33	59.7	66.193	+	2.0518	0.0330108	0.302038	2.7869	28.568	28.8111	28.5634	28.1298	27.9124	28.0785	27.9455	28.5386	28.682	28.716	28.32	28.4409	28.1169	28.9918	27.9454	28.7468	28.8931	28.9416	28.5311	28.4344	28.8245	28.9587	28.8469	28.7491	28.9166	28.8503	28.2387	27.9975	28.97	28.6115	28.291	28.8681	28.921	28.4439
A5PKW4	PSD	PH and SEC7 domain-containing protein 1	Undefined	22	22	25.3	109.54	+	2.05102	0.0330306	-0.307965	-2.78617	24.8308	24.6313	24.1407	24.785	25.1831	25.0092	25.5826	24.8991	24.3786	25.2397	24.9659	25.0053	24.6121	24.4155	24.6974	24.4127	24.3198	24.335	24.6687	24.5992	24.6185	24.5889	24.94	24.3288	23.6987	24.5698	24.4753	24.7327	24.6788	24.6369	24.8751	24.2966	24.3074	24.7424
P55196	AFDN	Afadin	Undefined	27	27	19.3	206.8	+	2.05038	0.0330504	-0.258404	-2.78557	25.8875	25.0901	25.3773	25.9136	26.0755	26.0138	25.7329	26.0786	25.4205	25.6237	25.929	25.672	25.6234	25.2906	26.0433	25.4454	25.4334	25.5288	25.1626	25.3103	25.5349	25.3782	25.6346	25.4177	25.6427	25.5054	24.74	25.8283	25.5612	25.4314	25.5649	25.355	25.5944	25.6656
P29120	PCSK1	Neuroendocrine convertase 1	Undefined	2	2	2.7	84.151	+	2.04756	0.033228	0.41793	2.78295	21.3278	21.2393	21.5019	21.2792	21.5916	20.3267	21.2256	20.6532	21.5849	21.2894	21.5152	21.3683	21.003	21.3655	21.8755	21.4386	21.6546	21.9868	21.1145	21.8882	21.3124	21.8386	21.2087	22.121	21.7189	21.9217	23.1659	21.3259	21.9537	21.8936	21.6054	21.5425	21.1989	21.3042
Q8TAT6	NPLOC4	Nuclear protein localization protein 4 homolog	Undefined	13	13	23.8	68.119	+	2.04577	0.0333333	-0.158903	-2.78128	24.6853	24.3202	24.6531	24.9701	24.3546	24.5767	24.7989	24.3553	24.6391	24.59	24.65	24.5409	24.6297	24.5242	24.7318	24.6632	24.4664	24.4644	24.567	24.2393	24.4921	24.3933	24.3421	24.2986	24.2933	24.4832	24.5117	24.6514	24.1755	24.3012	24.6159	24.2895	24.7549	24.403
A6NHL2	TUBAL3	Tubulin alpha chain-like 3	Undefined	8	1	11.9	49.908	+	2.03895	0.0338605	-0.371363	-2.77493	27.4791	27.3194	27.9861	28.1486	26.8427	27.7755	27.7056	27.4883	27.8009	27.5879	27.833	28.0009	27.9294	27.4473	27.8263	27.5555	27.3548	27.4591	27.672	26.7867	27.2102	26.6037	27.4152	26.5479	27.7385	27.3909	28.0509	26.6875	27.2546	27.4184	27.5859	27.1026	27.0691	27.924
Q9UI09	NDUFA12	NADH dehydrogenase [ubiquinone] 1 alpha subcomplex subunit 12	Undefined	15	15	88.3	17.114	+	2.03505	0.0341571	0.434345	2.77129	27.0261	27.9061	27.5628	27.1744	27.346	27.2758	27.3633	27.1643	27.8233	26.7767	26.7659	27.337	25.9894	27.8779	27.4229	27.5459	28.0742	27.5533	27.451	27.2202	27.8654	28.0886	28.0942	28.4998	27.4371	27.9373	26.5773	27.5582	27.866	27.4153	27.4674	27.955	27.9403	27.5344
Q9BQG1	SYT3	Synaptotagmin-3	Undefined	8	7	17.1	63.303	+	2.03343	0.0342674	0.373034	2.76978	23.394	23.7756	22.8663	23.0449	22.6754	22.7283	23.3888	22.7247	23.3061	22.6885	22.8246	22.9073	22.338	23.786	22.6189	23.5452	23.0469	22.881	22.779	23.0341	23.6228	23.7887	23.4873	23.6199	23.8252	23.0831	23.1921	22.9451	23.8608	23.3669	23.3239	23.9314	23.5545	23.2849
Q9UBQ5	EIF3K	Eukaryotic translation initiation factor 3 subunit K	Undefined	3	3	10.1	25.059	+	2.02691	0.0348399	-0.240525	-2.76368	23.2363	22.8886	23.3061	23.2984	23.4846	23.6072	23.6136	23.0013	23.2306	23.0115	23.2431	23.3709	23.3788	22.8362	23.2689	23.2714	22.8527	22.9559	22.7727	23.0894	23.0588	22.7487	22.7876	23.2818	23.1719	22.9489	23.3352	23.1677	22.7297	23.0014	23.1794	22.3082	23.3232	23.2282
Q4G0X4	KCTD21	BTB/POZ domain-containing protein KCTD21	Undefined	3	3	15.8	29.643	+	2.02605	0.0348703	-0.39778	-2.76288	22.3442	21.5392	22.1833	22.8718	22.7528	23.1086	22.6955	21.8489	22.3663	22.4002	22.3671	22.5767	22.3698	21.6732	22.3022	22.0102	22.0787	21.8337	21.126	21.8882	21.286	21.9135	22.2778	21.837	22.5582	22.2327	22.5089	22.2231	22.1911	22.2131	22.157	22.1429	21.5739	21.2297
Q71U36	TUBA1A	Tubulin alpha-1A chain	Neuron	46	0	73.8	50.135	+	2.02439	0.0349929	0.285362	2.76133	34.6632	35.363	35.2235	34.9437	34.8804	34.5602	34.6834	34.8278	35.5353	35.0094	34.6298	35.114	34.6784	35.6036	35.0194	35.6046	35.7824	35.3068	35.2796	35.1626	35.2095	35.3437	35.5008	35.3368	35.5499	35.3108	34.6267	34.8991	35.283	35.1316	34.9141	35.0288	35.429	35.3865
Q5T848	GPR158	Probable G-protein coupled receptor 158	Neuron	14	14	13.6	135.49	+	2.02231	0.0350867	0.189919	2.75938	25.4318	25.9093	25.833	25.3947	25.9612	25.7593	26.0434	25.8729	25.8009	25.5863	25.6271	25.7531	26.0423	25.7539	25.8562	25.959	25.9407	25.6641	25.8382	25.8151	25.8471	25.9137	25.7707	26.203	25.9162	25.7542	26.0909	26.3385	25.8028	25.9099	26.1299	25.8471	26.3078	26.285
P41594	GRM5	Metabotropic glutamate receptor 5	Neuron	21	20	21.9	132.47	+	2.01906	0.0353569	0.280989	2.75634	25.6897	25.5874	25.0322	25.4173	25.4822	25.1201	25.8073	25.7636	25.3209	25.497	25.4519	25.1586	24.6539	25.5208	25.4941	25.6425	25.5908	25.5523	25.2879	25.1255	25.8087	26.1989	25.9628	26.0911	25.7703	26.0093	25.7788	25.5395	25.8577	25.6373	25.207	25.5274	25.8236	25.5241
P61457	PCBD1	Pterin-4-alpha-carbinolamine dehydratase	Undefined	3	3	24	11.999	+	2.01797	0.0354145	-0.385833	-2.75532	23.402	22.9513	23.1868	23.1365	23.5557	23.6423	23.3996	23.8809	23.6484	24.0304	23.5925	23.8666	23.5068	23.3825	23.6065	23.3294	22.7601	23.3983	22.8632	23.5762	23.2089	22.9416	22.3808	23.6599	22.3945	23.5761	24.09	23.8126	22.5229	22.8376	23.1526	22.996	23.1692	22.8648
P35580	MYH10	Myosin-10	Undefined	127	104	57	229	+	2.01725	0.0354859	-0.174276	-2.75465	30.0788	29.8759	30.1765	30.3128	30.2886	30.1682	29.9553	30.3185	29.918	30.0003	30.2143	30.1042	30.0267	29.9691	30.2381	29.9978	30.1653	29.9883	29.8589	29.8007	30.0325	30.0566	30.0602	29.9487	30.0835	29.9296	29.2444	29.7778	30.1477	30.004	30.0254	29.906	29.711	30.0346
P49758	RGS6	Regulator of G-protein signaling 6	Neuron	13	10	32.6	54.422	+	2.01581	0.035529	0.302837	2.7533	23.9977	24.663	24.309	24.2031	24.0428	24.5159	24.1658	24.2187	24.5893	24.7215	24.1534	24.4326	23.1095	24.373	24.3389	24.5706	24.8157	24.4612	24.639	24.2612	24.4907	24.4917	24.4589	24.6372	24.614	24.3756	24.09	24.9047	25.0994	24.8273	24.1786	24.4718	24.8189	24.4037
Q9NT68	TENM2	Teneurin-2	Neuron	21	19	8.8	307.78	+	2.01573	0.0354737	-0.337121	-2.75323	24.6704	23.705	24.4709	24.8929	24.3261	24.7791	24.9359	24.8793	24.4591	24.6032	24.4873	24.7872	24.4036	23.77	24.1958	24.2536	24.219	24.0378	23.5029	24.1282	24.0034	24.1523	24.0442	24.3708	24.7421	24.4051	23.5046	23.6616	24.2843	24.5989	24.5961	24.0841	24.0903	24.2457
Q9NSY0	NRBP2	Nuclear receptor-binding protein 2	Undefined	10	10	26.9	57.802	+	2.00865	0.0361331	-0.180755	-2.74659	24.4094	23.7315	24.1419	24.0098	24.3714	23.9119	24.2495	24.0956	23.8867	24.2318	24.3589	23.9517	23.8231	23.8667	24.261	23.9817	24.0276	23.741	23.8131	23.6785	23.887	23.8187	23.907	23.8972	24.0337	23.7766	24.2036	24.1684	24.0434	23.83	24.1297	23.6102	23.7935	23.8727
P53004	BLVRA	Biliverdin reductase A	Undefined	9	9	33.4	33.428	+	2.00773	0.0361538	-0.22097	-2.74573	25.3525	25.2919	25.7776	25.7868	26.0177	26.2117	25.5141	25.8749	25.7166	25.7699	25.9143	25.932	25.7536	25.2309	25.6622	25.5029	25.5733	25.6049	25.5564	25.4747	25.4762	25.3475	25.2717	25.8323	25.5462	25.4364	24.9681	25.8305	25.4521	25.433	25.6901	25.5534	25.5987	25.3414
O75351	VPS4B	Vacuolar protein sorting-associated protein 4B	Undefined	8	6	20.5	49.301	+	2.00671	0.0361885	-0.376962	-2.74478	23.1134	22.4742	23.2945	23.5077	23.3005	23.6882	23.2744	23.0915	23.0491	23.1877	23.0682	22.6941	23.0228	22.9255	22.9935	23.0008	22.5047	22.8971	22.839	22.8057	22.9127	22.6994	22.7646	21.0171	23.1237	22.3669	22.8641	22.6595	22.7831	22.88	22.7045	22.9163	23.0238	23.2093
P63244	RACK1	Receptor of activated protein C kinase 1	Undefined	16	16	46.1	35.076	+	2.00555	0.03623	0.15174	2.74369	26.9107	27.1154	26.9621	26.7647	26.9143	26.8275	26.9783	26.4055	26.9773	26.62	27.0236	26.816	26.723	27.1081	26.8729	27.0676	27.0401	27.0362	26.8751	27.035	26.8397	27.0449	26.9971	27.0999	26.9265	27.1294	26.8702	26.8824	26.8956	27.3679	27.096	27.1847	27.1191	26.8668
P26373	RPL13	60S ribosomal protein L13	Undefined	14	14	52.6	24.261	+	2.00185	0.036487	-0.327122	-2.74022	27.3623	26.7035	26.9878	27.4134	27.9717	28.0142	27.6014	27.2318	27.0939	27.0528	27.6098	27.3094	26.841	26.8523	27.6122	27.2245	26.5851	26.8733	26.3997	27.0716	27.0433	26.8454	27.2587	26.3939	26.7248	27.023	27.1174	27.4364	27.0446	27.1912	27.3729	26.9991	27.2253	26.854
P60981	DSTN	Destrin	Undefined	7	6	53.9	18.506	+	2.001	0.0364861	0.350483	2.73942	25.1373	25.1212	25.5647	25.1258	24.7915	25.5575	24.6008	25.1563	25.5608	25.7274	25.1758	24.8602	24.7724	25.7247	24.9565	25.3521	25.5088	25.7808	25.4958	25.3279	25.8074	25.2818	25.248	25.2368	25.2329	25.3544	26.1404	25.6551	26.3196	25.263	25.4689	26.1292	25.7998	24.8448
P46777	RPL5	60S ribosomal protein L5	Undefined	13	13	34.7	34.362	+	1.9983	0.0367002	0.624058	2.73689	25.2392	26.6906	25.6501	25.2508	24.8718	25.0296	25.0636	24.5277	25.0463	25.6556	24.7194	26.0701	24.775	26.4763	24.4537	26.1957	26.1468	26.2005	25.5515	25.4325	26.2786	26.5224	26.4108	26.6234	25.8541	26.4821	24.6934	24.1369	26.2423	26.2605	25.5033	26.3957	25.9488	25.7026
P31146	CORO1A	Coronin-1A	Undefined	31	31	51	51.026	+	1.99646	0.0368028	0.17738	2.73516	29.034	29.4676	29.2732	29.0793	29.1805	29.0207	29.6354	29.3205	29.2812	29.427	28.9906	29.1679	28.9597	29.2504	28.9408	29.1999	29.3448	29.369	29.3583	29.2795	29.5395	29.4791	29.5012	29.0986	29.4856	29.6543	29.1104	29.0354	29.3697	29.5943	29.5269	29.3607	29.3691	29.5303
Q9Y5X1	SNX9	Sorting nexin-9	Undefined	4	4	6.2	66.591	+	1.98654	0.0375613	-0.284517	-2.72584	23.3382	22.9483	23.5249	23.4116	24.063	23.8632	23.4362	23.5916	23.5466	23.4553	23.5218	23.0564	23.3264	23.0712	23.4601	23.2954	23.1053	23.1631	23.2218	22.6133	22.9544	23.1469	23.4946	23.1923	23.5003	23.1499	22.2687	23.5866	23.4064	23.3141	23.2555	22.911	23.3138	23.0795
Q13526	PIN1	Peptidyl-prolyl cis-trans isomerase NIMA-interacting 1	Undefined	12	12	59.5	18.243	+	1.98547	0.0376	0.249358	2.72483	27.8174	28.4176	28.0769	28.3632	28.2952	28.0746	28.114	28.0008	28.1492	28.2784	27.9107	28.0066	27.7315	28.419	28.0758	28.7321	28.4971	28.0361	28.3425	27.9838	28.554	28.6381	28.2598	28.7965	28.5607	28.3743	27.4985	28.2476	28.5436	28.4606	28.1152	28.4375	28.4442	28.4084
Q9BRT2	UQCC2	Ubiquinol-cytochrome-c reductase complex assembly factor 2	Undefined	3	3	25.4	14.875	+	1.97904	0.0380929	-0.351948	-2.71878	24.0327	23.0064	24.0687	24.4596	24.4359	24.3893	24.3624	24.1245	24.3657	24.2689	24.255	24.4223	24.1805	23.9253	24.4035	23.7879	23.8665	23.2371	23.786	23.6654	23.9538	22.7337	23.7724	23.8345	24.1796	24.1472	24.3731	24.3939	23.737	23.9249	24.0598	23.4858	23.9062	23.8892
O75044	SRGAP2	SLIT-ROBO Rho GTPase-activating protein 2	Microglia	21	19	23	120.87	+	1.97789	0.0381787	-0.205148	-2.7177	26.876	26.2624	26.5522	26.7195	26.5911	26.4686	26.7913	26.7824	26.5753	26.5871	26.7217	26.2661	26.4017	26.5813	26.3909	26.4454	26.5096	26.5058	26.2846	26.0774	26.4777	26.5562	26.5159	26.2016	26.6958	26.194	25.7963	26.2831	26.5597	26.5125	26.5539	26.4642	25.8922	26.4285
P18124	RPL7	60S ribosomal protein L7	Undefined	19	19	53.2	29.225	+	1.97765	0.0381475	-0.269197	-2.71747	28.1236	27.5555	28.0083	28.2299	28.5846	28.3063	28.3922	27.6978	27.8239	27.6112	28.39	28.1374	27.9513	27.7742	28.2794	27.8612	27.6237	27.8123	27.3328	28.0297	27.588	27.794	28.0188	27.8102	27.7087	27.7694	27.2317	28.3681	27.6812	28.0965	28.0772	27.6726	27.7448	27.7605
Q96GD0	PDXP	Pyridoxal phosphate phosphatase	Undefined	14	10	67.2	31.698	+	1.97691	0.0381507	-0.210545	-2.71677	28.5516	28.1395	28.3918	28.6014	28.5313	28.4215	28.6259	28.6661	28.467	28.7283	28.5673	28.83	28.4253	28.2724	28.4942	28.4232	28.4782	28.4295	28.2038	28.1756	28.3279	28.2629	28.2498	28.3214	28.5914	28.491	27.4346	28.5866	28.1305	28.3444	28.3162	28.1558	28.2552	28.5921
P0CG30	GSTT2B	Glutathione S-transferase theta-2B	Undefined	5	4	25.8	27.507	+	1.97366	0.0384274	-0.492128	-2.71371	22.7122	23.1624	23.1042	24.0153	24.3005	24.5806	23.941	24.0545	23.9314	22.879	23.7066	23.0179	23.6623	23.4395	23.8434	23.1706	23.1578	22.234	22.6645	22.7796	22.9007	23.4223	22.9346	23.8486	23.3166	23.1114	22.2687	24.0493	23.0591	23.8044	23.89	23.0177	22.9418	22.9223
Q15018	ABRAXAS2	BRISC complex subunit Abraxas 2	Undefined	7	7	17.6	46.9	+	1.96947	0.0387167	-0.270186	-2.70976	22.625	22.5763	22.6681	22.207	22.7786	22.6208	22.4271	21.9021	22.2477	22.1846	22.5772	22.3067	23.1358	22.5446	22.5616	22.1778	22.1818	22.3674	22.042	21.9952	22.1412	22.2992	21.7971	22.8541	22.2667	22.4582	22.7456	22.1467	22.0886	21.8543	21.8788	22.5486	22.3171	22.0328
P43004	SLC1A2	Excitatory amino acid transporter 2	Astrocyte	19	19	30.3	62.104	+	1.96564	0.0390119	0.399492	2.70615	29.4658	29.9173	29.9143	29.6267	28.3626	29.6133	29.4108	29.569	29.5767	29.2307	29.1559	28.9733	29.6714	30.4979	29.1936	29.956	30.2417	29.7386	30.324	30.1835	29.8873	29.9111	29.6114	29.631	29.6462	29.6259	29.1346	29.3697	30.2729	30.5251	29.5882	30.4944	29.8157	29.7268
Q4V328	GRIPAP1	GRIP1-associated protein 1	Undefined	36	36	49.2	96.004	+	1.96351	0.0391701	-0.234261	-2.70413	26.319	26.0355	25.9479	26.6454	26.5463	26.5088	26.7102	26.2004	26.267	26.3917	26.5383	26.1876	26.2544	26.2081	26.3185	26.4379	26.2575	25.9983	25.8123	26.172	26.2665	26.2539	26.1412	26.2167	26.3604	25.9336	25.1579	26.2403	26.0461	26.0381	26.2624	26.0726	26.195	26.12
Q7L2E3	DHX30	ATP-dependent RNA helicase DHX30	Undefined	27	27	27.2	133.94	+	1.96336	0.0391104	-0.266538	-2.704	25.3682	25.1348	25.2015	25.4631	25.7931	25.4072	25.486	24.9585	25.4029	24.7193	25.6408	25.2123	25.0247	24.8643	25.4505	25.3096	25.225	24.826	24.9328	24.9849	24.7634	25.3041	25.2012	25.201	24.9594	24.8524	24.1695	25.3229	24.79	25.1825	25.022	24.8217	25.1751	25.12
P62314	SNRPD1	Small nuclear ribonucleoprotein Sm D1	Undefined	3	3	20.2	13.281	+	1.95582	0.0396949	-0.403605	-2.69687	25.1411	23.6125	24.787	25.1684	25.4771	24.9396	25.3998	24.8104	24.8451	24.1425	25.5304	24.7641	25.1212	24.3597	24.85	24.6227	24.3809	24.7398	24.4435	24.498	23.8812	24.0299	24.2056	23.9233	24.61	24.1463	24.8231	24.3919	24.3704	25.4018	24.7224	24.7485	24.3761	24.4178
P36405	ARL3	ADP-ribosylation factor-like protein 3	Undefined	6	6	53.3	20.455	+	1.95329	0.0398579	0.340243	2.69448	24.9052	24.8177	24.3906	24.3366	24.5311	25.1634	24.5455	24.8313	24.6306	25.0237	24.7967	24.7287	24.4008	25.0073	23.4796	25.0468	24.8654	25.109	25.0229	24.7513	25.0964	25.0847	25.0482	25.2552	24.701	25.1208	26.0126	24.5718	25.1882	24.7158	24.7738	24.997	24.7648	24.4848
P60228	EIF3E	Eukaryotic translation initiation factor 3 subunit E	Undefined	16	16	40.2	52.22	+	1.95233	0.0398986	-0.24852	-2.69358	25.7445	25.4884	25.7851	26.1625	25.9488	25.9365	25.6864	25.4816	25.3869	25.3263	25.9757	25.3148	25.6396	25.3592	25.6474	25.3603	25.4418	25.4428	25.3589	25.4596	25.3656	25.4721	25.4158	25.5765	25.5639	25.5762	24.4754	25.7032	25.5817	25.4761	25.6762	25.494	25.273	25.0846
P12236	SLC25A6	ADP/ATP translocase 3	Undefined	29	9	72.1	32.866	+	1.95229	0.0398381	0.198303	2.69354	31.171	31.7002	31.5397	31.2955	31.1066	31.2977	31.4763	31.2247	31.5414	31.2178	31.1075	31.508	30.8672	31.6706	31.2723	31.3863	31.6454	31.4053	31.5123	31.3763	31.5808	31.6754	31.7281	31.7601	31.5643	31.5425	31.2087	31.21	31.5768	31.8712	31.5836	31.7786	31.4926	31.1982
Q03252	LMNB2	Lamin-B2	Undefined	40	38	55.3	69.948	+	1.9507	0.0399125	-0.276081	-2.69204	27.6936	27.4543	27.9313	27.8533	28.1069	27.6875	27.5637	27.851	27.4792	26.8127	28.0148	27.2773	27.7766	27.4438	27.8153	27.4024	27.2658	27.814	27.3651	27.3291	26.7633	27.4469	27.3869	27.4561	26.8904	27.6181	27.1141	27.8506	27.503	27.4422	27.1813	27.2236	27.5587	27.507
P08574	CYC1	Cytochrome c1, heme protein, mitochondrial	Undefined	11	11	37.8	35.422	+	1.95012	0.0399261	0.394863	2.69148	27.2315	28.5234	28.0809	27.6407	27.8535	27.9868	28.0405	27.1573	28.1377	27.8772	27.5943	28.6061	27.1607	28.5455	28.2687	28.5932	28.6268	28.1833	28.1519	27.7698	28.2719	28.6317	28.7025	28.9652	28.2956	28.5375	27.4188	28.3198	28.3254	27.8476	27.9439	28.4065	28.6282	28.2422
Q86UT6	NLRX1	NLR family member X1	Undefined	6	6	7.2	107.61	+	1.94933	0.0399463	-0.4914	-2.69074	22.3056	21.2425	22.4401	22.835	22.7844	22.7869	22.6052	22.5476	22.682	22.5657	22.3837	22.2461	21.4877	21.8019	22.3454	22.2115	21.3577	20.361	21.5878	21.5525	21.5291	21.8364	22.1612	22.0304	22.0003	21.4062	23.2346	22.4195	22.1964	21.4995	21.7495	21.97	22.1186	21.8504
O76024	WFS1	Wolframin	Undefined	11	11	14.2	100.29	+	1.94831	0.04	-0.304745	-2.68978	24.6031	24.1201	24.2245	24.3493	24.7829	24.7916	23.8662	24.6989	25.0476	24.7517	24.8123	24.6888	24.4464	24.2873	24.3831	24.1419	23.7498	24.2044	24.5123	23.9675	24.3556	23.6536	24.1664	23.8726	24.2721	24.2628	24.3529	25.1803	23.9911	24.02	24.4367	24.4054	24.1316	24.4809
O95757	HSPA4L	Heat shock 70 kDa protein 4L	Undefined	31	26	42.4	94.511	+	1.94068	0.0407826	0.328675	2.68255	25.7737	26.2385	25.5731	25.4663	25.1962	25.3208	25.8218	25.9813	25.4395	26.2002	25.3406	25.7766	24.7815	25.9565	25.4518	26.0473	26.0254	26.0791	25.9471	25.6741	26.1799	25.918	25.6967	26.5688	25.8677	26.0003	25.2429	26.5766	26.0769	25.681	25.6863	26.1053	26.0821	25.5926
O94826	TOMM70	Mitochondrial import receptor subunit TOM70	Undefined	23	23	48.8	67.454	+	1.93489	0.0413155	0.234381	2.67706	27.9042	28.1445	27.9248	27.984	27.842	28.0325	28.093	27.8401	28.1478	28.1727	27.9964	28.1613	27.446	28.1833	27.9568	28.107	28.4806	28.2623	28.1372	27.7479	28.3355	28.5836	28.5343	28.6714	28.1584	28.3092	27.5918	28.2721	28.502	28.1673	27.7765	28.352	28.2937	27.9543
Q9P1U1	ACTR3B	Actin-related protein 3B	Undefined	18	15	41.6	47.607	+	1.93452	0.04128	0.317931	2.67671	27.1199	27.4126	27.0278	27.048	26.5829	27.0785	26.824	26.9454	27.2145	27.4576	27.0618	27.3388	26.2766	27.5362	26.7826	27.3772	27.6084	27.5147	27.2155	27.105	27.5959	27.7416	27.3975	27.7154	27.321	27.5499	26.2372	26.9327	27.5324	27.4816	27.2118	27.6531	27.2152	27.5303
Q6GYQ0	RALGAPA1	Ral GTPase-activating protein subunit alpha-1	Undefined	13	13	7.9	229.83	+	1.9335	0.0413511	-0.192171	-2.67575	24.5561	24.3498	24.6227	24.6449	24.8428	24.7781	24.8361	24.4658	24.331	24.3051	24.6444	24.2907	24.6263	24.5407	24.7581	24.3797	24.5522	24.4972	24.1682	24.3736	24.5223	24.4426	24.7281	24.7336	24.3786	24.4004	23.7554	24.192	24.6021	24.2967	24.2781	24.2592	24.2753	24.3975
Q8IV38	ANKMY2	Ankyrin repeat and MYND domain-containing protein 2	Undefined	5	5	11.8	49.298	+	1.93276	0.0413821	-0.23752	-2.67504	23.7622	23.2552	23.8347	23.8026	23.6717	23.5107	23.4929	23.6435	23.6828	23.5451	23.8415	23.755	23.4655	23.7433	23.8568	23.8734	23.5679	23.3502	23.6933	23.1889	23.7355	23.0878	23.6025	22.7053	23.6686	23.5563	23.2421	23.7765	23.3724	23.5367	23.0646	22.9792	23.4831	23.4969
P42263	GRIA3	Glutamate receptor 3	Neuron	21	17	26.3	101.16	+	1.932	0.0414196	-0.318088	-2.67432	25.779	24.5905	25.6753	25.7974	26.1676	25.9552	25.5855	25.2308	25.2153	25.8789	25.8165	25.7413	26.0815	24.9546	25.7358	25.1328	25.3048	24.7622	25.1452	25.305	24.9779	25.4731	25.1868	25.5643	25.4169	25.0824	25.5306	25.7166	25.2981	25.4307	25.7671	25.0679	25.3061	25.1474
Q9GZP4	PITHD1	PITH domain-containing protein 1	Undefined	11	11	55	24.178	+	1.92904	0.0416887	0.244338	2.67151	25.7667	25.5568	25.3441	25.3151	25.1202	25.2836	25.1862	25.2302	25.872	25.9974	25.2322	25.9363	25.0499	25.4748	25.0797	25.4957	25.608	26.0753	25.8554	25.9102	25.6528	25.5584	25.3007	25.4413	25.7891	25.7746	25.5376	25.5774	25.6464	25.8469	25.6759	25.9934	25.3357	25.7317
P16615	ATP2A2	Sarcoplasmic/endoplasmic reticulum calcium ATPase 2	Undefined	54	39	47.3	114.76	+	1.9218	0.0424397	-0.175006	-2.66464	29.3225	29.2253	29.5007	29.6333	29.5801	29.7311	29.4782	29.285	29.4	29.2394	29.5776	29.4453	29.2569	28.9663	29.4628	29.1874	29.1765	28.9836	29.268	29.1062	29.1992	29.1906	29.3638	29.4934	29.2885	29.2447	28.7263	29.5876	29.4108	29.3454	29.294	29.1787	29.1148	29.248
P52565	ARHGDIA	Rho GDP-dissociation inhibitor 1	Undefined	12	12	64.2	23.207	+	1.91995	0.0425149	0.458627	2.66288	27.9994	28.5248	27.896	27.5766	27.0827	27.8219	27.4179	27.7962	28.1237	28.1472	27.2511	28.1911	26.9539	28.913	27.5233	28.3613	28.4975	28.7083	28.7377	28.3218	28.9482	28.5388	27.9933	28.6105	28.0642	28.7463	27.0467	27.6588	28.0869	28.2314	27.6628	28.7004	28.174	28.102
O14594	NCAN	Neurocan core protein	Astrocyte	36	35	27.4	143.09	+	1.91841	0.0426425	0.334735	2.66141	29.7202	30.004	30.0479	29.1455	28.9809	28.4554	29.9742	29.7599	29.2677	29.3627	29.2388	29.8151	29.1152	30.0301	29.2397	29.6432	30.0521	29.6573	29.6669	29.8437	29.5215	30.0657	29.9385	29.4246	30.0423	29.9232	30.0869	29.4665	29.6458	30.1205	30.1317	30.0686	29.4906	29.636
P14174	MIF	Macrophage migration inhibitory factor	Undefined	4	4	36.5	12.476	+	1.91837	0.0425724	-0.632684	-2.66138	25.5982	23.8024	25.1796	25.2998	25.4667	24.2995	25.2454	25.334	24.5634	25.1999	24.5612	25.3854	27.3124	24.0625	25.5074	23.669	24.0483	24.7873	24.4349	24.6532	24.6784	24.017	24.35	24.3132	24.3409	25.3235	24.9478	25.058	24.8452	25.2664	23.9546	24.5634	23.1458	24.8847
O14745	SLC9A3R1	Na(+)/H(+) exchange regulatory cofactor NHE-RF1	Undefined	19	19	49.4	38.868	+	1.91757	0.0425813	-0.257312	-2.66061	25.8931	25.6402	25.8975	26.1919	25.6996	26.0651	25.9451	26.4047	25.7195	25.8304	25.9059	25.9721	26.0334	25.9827	25.712	25.3152	25.3713	25.9563	26.1478	25.9757	25.7923	25.5349	25.3543	26.0216	25.5114	25.8409	25.8488	26.2277	24.9342	25.4843	25.5206	25.816	25.5874	25.4682
P07237	P4HB	Protein disulfide-isomerase	Undefined	27	27	52.2	57.116	+	1.91155	0.0431344	0.296491	2.65489	26.3718	26.6096	26.3679	25.7687	25.6348	26.0232	26.1347	26.3336	26.0097	26.2155	26.078	26.7089	25.9454	26.844	25.8116	26.1559	26.4636	26.5918	26.5689	26.7064	26.6259	26.5099	26.4723	27.0926	26.1852	26.5712	26.1205	26.8168	26.7325	26.5999	26.3713	26.7505	25.9153	26.0023
Q00341	HDLBP	Vigilin	Undefined	33	33	26.3	141.45	+	1.90725	0.0434894	-0.24936	-2.65079	25.4231	25.1688	25.2079	25.5816	25.7138	25.4227	25.3674	25.363	25.2907	25.0009	25.8755	24.882	24.5586	25.1477	25.608	25.3073	25.1694	24.8252	25.0166	25.1198	25.0049	24.9274	25.2556	24.7635	24.6909	24.9374	24.7738	25.2675	25.2556	25.1587	25.2423	24.85	25.3853	25.1524
Q6UB35	MTHFD1L	Monofunctional C1-tetrahydrofolate synthase, mitochondrial	Undefined	8	7	9.5	105.79	+	1.9033	0.043915	-0.333105	-2.64702	22.6773	22.1178	22.5838	23.1388	23.5387	23.1406	22.8773	22.5079	22.8745	22.745	23.0716	22.8444	22.654	22.1693	23.6243	22.4346	22.6791	22.1512	22.2392	22.0603	22.4495	22.3673	23.0823	22.5183	22.093	22.7187	23.1074	22.98	22.2005	22.4196	22.5318	22.5213	22.4876	22.5455
P22234	PAICS	Multifunctional protein ADE2 [Includes: Phosphoribosylaminoimidazole-succinocarboxamide synthase	Undefined	11	11	24.5	47.079	+	1.90281	0.0439217	-0.18014	-2.64656	25.5582	25.2938	25.4456	25.665	25.4582	25.6283	25.218	25.7316	25.4103	26.033	25.5376	25.6872	25.4604	25.2534	25.4259	25.1416	25.3792	25.6177	25.3043	25.4127	25.0569	25.177	25.0518	25.3612	25.3829	25.2899	25.6971	25.6538	25.1676	25.1928	25.4451	25.4713	25.3251	25.3377
Q9NQX3	GPHN	Gephyrin [Includes: Molybdopterin adenylyltransferase	Undefined	23	23	36.5	79.748	+	1.90216	0.0439479	-0.389423	-2.64595	27.1186	26.7652	27.0131	27.3017	27.5057	27.1754	27.2619	27.1993	26.8646	27.0728	27.2129	26.8606	27.0424	26.8137	27.2216	26.7581	26.885	26.8633	26.6818	26.6053	26.7312	26.8905	26.6676	27.0631	26.8694	27.0366	24.5489	26.6591	26.7807	26.8179	26.7244	26.9027	27.0015	26.9247
O14880	MGST3	Microsomal glutathione S-transferase 3	Undefined	5	5	49.3	16.516	+	1.89984	0.044078	0.3301	2.64373	25.5424	25.6143	26.0803	25.6161	25.8885	25.8168	26.1727	25.7611	25.7424	26.0102	25.4493	25.4726	25.6552	25.9655	25.4756	25.7523	25.9604	25.9571	25.978	26.0107	26.1486	26.2708	25.9897	26.3962	26.1259	25.848	27.1293	26.6263	26.1791	26.0675	26.4862	26.1391	25.0532	25.4201
P09622	DLD	Dihydrolipoyl dehydrogenase, mitochondrial	Undefined	22	22	47.3	54.177	+	1.89656	0.0443831	-0.173178	-2.6406	29.3734	29.1606	29.3725	29.359	29.6908	29.4656	29.14	29.2777	29.3612	29.3863	29.5455	29.3681	29.154	29.1949	29.5785	29.161	29.4697	29.1347	29.1568	28.8642	29.0699	29.5102	29.4176	29.3584	29.095	29.0415	28.6448	29.3999	29.1794	29.1169	29.3168	29.1845	29.2594	29.2045
O14924	RGS12	Regulator of G-protein signaling 12	Neuron	8	8	5.7	156.36	+	1.89322	0.0446418	-0.288476	-2.63741	24.8822	24.7678	25.2684	25.0495	25.0925	25.2007	25.1595	25.1612	25.1448	25.4884	25.1233	25.027	25.7956	24.6372	24.8916	25.153	24.9309	24.7637	24.8285	24.6026	24.639	24.402	25.0567	24.5122	24.9787	25.1292	23.8912	24.6745	24.9484	25.0785	25.1221	24.5693	25.3602	25.0187
Q15008	PSMD6	26S proteasome non-ATPase regulatory subunit 6	Undefined	25	25	52.2	45.531	+	1.89228	0.0446602	-0.149011	-2.63651	26.8032	26.408	27.0526	26.5576	26.5959	26.888	26.7883	26.7519	26.717	26.7797	26.9072	26.7117	26.7899	26.5475	26.6369	26.6115	26.6273	26.579	26.349	26.3911	26.6987	26.4441	26.7419	26.5089	26.6729	26.717	26.5434	26.8129	26.8544	26.6927	26.5896	26.5815	26.2483	26.3562
Q92552	MRPS27	28S ribosomal protein S27, mitochondrial	Undefined	7	7	18.1	47.611	+	1.89079	0.044853	-0.285822	-2.63509	24.009	23.8713	24.133	24.4734	24.6708	23.9181	23.622	23.8208	23.9345	23.9326	24.3057	24.1957	24.3599	24.0723	24.5138	24.1098	24.2172	23.9077	23.544	23.9496	23.8797	23.9062	24.2619	24.14	23.7439	23.7027	24.3573	24.0104	23.6685	23.1503	23.514	24.0249	23.3673	23.4354
Q12874	SF3A3	Splicing factor 3A subunit 3	Undefined	8	8	19	58.848	+	1.89012	0.0448516	-0.41812	-2.63445	22.8696	22.0348	22.7334	23.6493	23.7203	23.1195	22.8938	23.4158	22.7101	22.9203	23.6635	22.6035	22.6701	22.4892	22.7343	22.4524	22.173	22.7344	22.836	22.3683	22.2147	22.1057	22.1908	21.7804	22.1734	22.4964	23.6079	23.3817	22.7969	22.4423	22.7995	22.4726	22.3156	22.7354
Q9NZQ3	NCKIPSD	NCK-interacting protein with SH3 domain	Undefined	18	18	26	78.959	+	1.89012	0.0447794	-0.290837	-2.63445	24.1112	23.2914	23.9357	24.1526	24.1788	24.3761	23.759	23.9661	24.0144	24.5709	24.3174	24.2942	23.9015	23.3553	24.0733	23.7613	23.6718	23.4274	23.5324	23.6044	23.4463	23.3503	23.5867	23.8403	24.05	23.4778	23.8085	24.4892	23.9297	23.5446	24.1374	23.8414	23.4103	23.9416
Q9H3Z4	DNAJC5	DnaJ homolog subfamily C member 5	Undefined	8	8	54.5	22.149	+	1.87869	0.0459743	0.404031	2.62352	26.7044	27.5383	27.0731	26.4464	26.0655	27.1547	26.6816	26.5274	26.8043	26.9704	26.295	27.3928	26.4149	27.1713	26.4338	26.7799	27.32	27.2335	27.0101	26.8993	27.5192	28.1999	27.0972	27.7026	26.8187	27.3644	26.3766	27.3045	27.6902	27.2233	27.0161	27.7111	26.6585	26.5382
Q15907	RAB11B	Ras-related protein Rab-11B	Undefined	17	17	66.1	24.488	+	1.87782	0.0460032	0.195179	2.62269	28.1593	28.0001	28.0714	27.8064	27.6166	27.6987	27.7988	28.3711	27.8787	28.0105	27.9895	28.0826	27.8671	28.1565	27.5769	27.9295	27.8767	28.3748	28.18	28.1111	28.2906	28.3013	28.1687	27.7491	27.9525	28.127	28.4463	28.0439	28.2399	28.3245	28.3306	28.3178	27.7071	28.077
P14406	COX7A2	Cytochrome c oxidase subunit 7A2, mitochondrial	Undefined	5	5	59	9.3959	+	1.87518	0.0461667	0.462884	2.62016	26.9932	26.8065	27.0249	26.812	26.2722	26.8269	27.1132	26.7974	27.2562	27.4515	26.7873	26.6572	26.734	27.4459	26.8035	27.124	27.2854	27.3981	27.4926	27.5582	27.6105	27.3382	27.4528	27.4783	27.5691	27.3789	28.4691	27.6798	27.4451	27.6319	27.6847	27.7167	26.772	25.1667
O43795	MYO1B	Unconventional myosin-Ib	Pericyte	13	13	12.1	131.98	+	1.87073	0.0465664	0.379278	2.61589	24.2808	24.894	24.5853	24.6922	24.641	24.9503	24.7325	23.5759	24.5212	23.8041	24.1442	23.4218	24.6159	24.9149	24.4992	24.9867	25.2675	24.1373	24.7339	24.8875	24.7979	25.1451	24.7986	25.6098	24.3065	24.8551	24.18	24.8729	25.0197	24.8363	24.9571	24.6863	24.7106	24.3636
Q15005	SPCS2	Signal peptidase complex subunit 2	Undefined	4	4	21.2	25.003	+	1.86632	0.0469585	-0.34507	-2.61167	22.3223	21.8306	22.6653	22.8308	22.4823	22.199	22.9475	23.1	22.7205	22.3938	22.748	22.4504	22.4541	22.092	22.6043	22.3063	21.9726	22.1156	21.7946	22.0451	21.3674	21.9388	22.5655	22.5772	22.6119	22.7505	22.7543	22.3967	21.7324	22.4505	22.6082	21.5797	21.8471	21.9611
P42261	GRIA1	Glutamate receptor 1	Neuron	28	23	33.3	101.5	+	1.86447	0.0470877	-0.297359	-2.6099	25.7254	24.3045	24.9387	25.3334	24.7462	24.9856	24.923	25.2539	24.7136	25.2525	25.0636	24.9748	24.9719	24.3901	24.7662	24.4451	24.8104	24.6688	24.6077	24.091	24.7574	24.9004	24.4917	24.8436	24.9199	24.4726	25.009	24.6636	24.9697	24.8369	25.0257	24.7341	23.9039	24.3671
P62195	PSMC5	26S proteasome regulatory subunit 8	Undefined	25	25	64.3	45.626	+	1.86372	0.0470764	-0.118656	-2.60917	26.6553	26.4386	26.8064	26.7674	26.6682	26.6091	26.519	26.5997	26.6274	26.5478	26.7718	26.529	26.4405	26.3831	26.5043	26.6067	26.6935	26.5321	26.4641	26.3044	26.4505	26.3996	26.4955	26.3579	26.6486	26.483	26.1466	26.4522	26.6796	26.444	26.5357	26.4268	26.5168	26.34
Q9Y6M9	NDUFB9	NADH dehydrogenase [ubiquinone] 1 beta subcomplex subunit 9	Undefined	13	13	60.3	21.831	+	1.86314	0.0470906	0.389321	2.60861	26.5923	27.2949	27.0701	27.2303	27.1952	27.0567	27.3096	26.974	27.8853	27.279	26.6792	27.1937	26.3289	27.3153	27.2389	27.4329	27.7441	27.0995	27.1466	27.3481	27.5276	27.7399	27.8139	28.3504	27.6275	27.972	26.0127	27.8038	27.6804	27.1111	27.4351	27.6283	27.7222	27.2827
Q9NZN5	ARHGEF12	Rho guanine nucleotide exchange factor 12	Undefined	14	14	9.6	173.23	+	1.86276	0.0470921	-0.170149	-2.60825	24.3713	23.9066	24.3671	24.7028	24.359	24.4585	24.3281	24.4497	23.9445	24.3061	24.2378	24.0048	23.9742	24.0999	24.166	24.2462	24.3166	24.0434	23.8609	23.8186	24.2426	24.204	24.123	24.0109	24.014	24.1065	23.8758	24.0013	24.0462	24.1402	24.0338	23.9406	24.3861	24.0132
Q99653	CHP1	Calcineurin B homologous protein 1	Undefined	7	7	41.5	22.456	+	1.86207	0.0471189	-0.342779	-2.60759	24.0878	23.442	24.3183	24.8649	24.1688	24.7394	24.804	24.0021	23.7633	23.8526	24.4193	23.7703	24.5641	23.7871	24.4449	23.8618	23.8959	23.4726	23.7913	23.7052	23.8873	24.0968	23.9613	23.865	23.9277	23.9898	24.6172	24.2808	23.3784	24.0944	24.1383	23.2205	23.4509	23.6886
Q9BPW8	NIPSNAP1	Protein NipSnap homolog 1	Undefined	14	14	54.6	33.31	+	1.86048	0.0472278	0.310082	2.60606	28.4507	28.8164	28.6271	27.9786	28.3952	28.3962	28.3886	28.1418	28.8234	28.4562	28.3823	28.7132	27.7185	28.8342	28.3316	28.8484	28.9411	28.627	28.6645	28.4511	28.9821	28.9278	28.9995	29.0706	28.9529	28.7835	27.4119	28.5515	28.9527	28.8449	28.5904	28.9186	28.8653	28.6828
P68402	PAFAH1B2	Platelet-activating factor acetylhydrolase IB subunit beta	Undefined	5	5	29.3	25.569	+	1.85901	0.0473681	-0.264508	-2.60465	26.5144	25.741	26.2576	26.4334	26.3593	26.6488	26.0342	26.7479	26.4158	26.3024	26.961	26.2905	26.6232	26.102	26.2652	26.0885	26.4906	26.3954	26.0409	26.2508	26.4216	26.1374	25.4794	26.4096	26.3674	26.1325	25.5735	26.0131	25.8186	26.1707	26.4116	26.1677	25.7895	26.0314
Q9BUT1	BDH2	3-hydroxybutyrate dehydrogenase type 2	Undefined	5	5	24.9	26.724	+	1.85821	0.0474511	-0.323565	-2.60388	24.0734	24.7077	23.9969	23.3762	24.098	24.1842	23.9725	24.3577	24.1108	24.1508	24.3733	24.1833	23.8243	24.3747	23.7798	24.1329	23.3558	23.957	23.9914	24.2249	23.5329	23.362	23.3251	24.2981	23.75	23.8421	23.2215	24.4541	23.7859	23.2118	24.2585	24.0011	23.7296	23.3982
P02675	FGB	Fibrinogen beta chain [Cleaved into: Fibrinopeptide B; Fibrinogen beta chain]	Undefined	18	18	38.7	55.928	+	1.85629	0.0475969	0.776855	2.60204	24.6531	23.16	24.3079	23.9531	24.2768	23.7643	24.652	24.3766	24.6201	24.1673	24.2207	26.1441	24.9578	26.8335	24.8674	24.5804	25.2483	26.2347	26.0934	25.3899	24.0651	25.4856	25.9096	23.6174	24.5424	26.0618	25.3082	25.1525	26.3543	25.6296	25.0462	26.8333	24.5446	26.0057
O75061	DNAJC6	Putative tyrosine-protein phosphatase auxilin	Undefined	31	31	44.9	99.995	+	1.85491	0.047673	0.213541	2.60071	27.2262	27.3754	26.9956	26.9798	26.8866	27.0185	26.9381	27.0015	27.3432	27.3189	27.2068	27.3505	26.2397	27.1367	26.9772	27.2745	27.3592	27.1818	27.1187	27.0573	27.4626	27.3915	27.179	27.6567	27.3926	27.3511	26.8062	27.2762	27.5933	27.3311	27.1025	27.2945	27.3329	27.1555
P54727	RAD23B	UV excision repair protein RAD23 homolog B	Undefined	12	10	44	43.171	+	1.85023	0.0481507	0.216696	2.59621	25.9877	25.8181	25.6302	25.1443	25.4771	25.3503	25.668	25.6307	25.7465	25.9388	25.3702	25.7555	25.052	25.9485	25.3451	25.8881	25.4421	26.2321	25.9386	26.0203	25.899	25.7713	25.6484	25.4246	25.9665	25.7412	25.9096	25.8939	25.7467	25.9027	25.631	25.8681	25.6793	25.7402
O00499	BIN1	Myc box-dependent-interacting protein 1	Undefined	24	22	47	64.699	+	1.85014	0.0481003	0.235966	2.59613	27.4349	27.59	27.2171	26.9318	26.6808	27.1907	26.9329	27.3244	27.0403	27.4916	27.1239	27.4167	27.176	27.3726	26.9762	27.2914	27.8048	27.6676	27.5805	27.3173	27.7103	27.7301	27.1805	27.8843	27.3918	27.522	26.8708	27.3829	27.5956	27.1753	27.0386	27.5162	27.2954	27.201
P18433	PTPRA	Receptor-type tyrosine-protein phosphatase alpha	Undefined	13	11	18.5	90.718	+	1.84932	0.0481189	-0.311544	-2.59533	25.3296	24.4757	25.307	25.3146	24.5117	24.9683	25.1876	25.3285	25.0161	25.3183	25.0321	25.1653	24.5736	24.832	24.9455	24.6363	24.9134	24.8519	24.7531	24.6415	24.7953	24.7374	24.9268	24.4059	25.1884	24.7382	23.6165	24.6795	24.9929	25.0287	25.0727	24.784	23.9356	24.7701
P54136	RARS1	Arginine--tRNA ligase, cytoplasmic	Undefined	29	29	47.6	75.378	+	1.84912	0.0480625	-0.344379	-2.59514	26.6301	26.2664	26.7075	26.9929	26.8083	26.7788	26.7622	26.4021	26.6043	26.3585	26.8965	26.5231	26.6125	26.0562	26.7165	26.4393	26.2689	26.3463	26.2695	26.3683	26.2811	26.4734	26.3789	26.3821	26.376	26.509	24.4284	26.72	26.3775	26.3966	26.4114	26.159	26.2575	26.1604
Q9BS26	ERP44	Endoplasmic reticulum resident protein 44	Undefined	13	13	30	46.971	+	1.84903	0.0479938	-0.266397	-2.59506	26.4825	25.3921	26.3383	26.6295	26.6752	26.7098	26.5608	26.332	26.4199	26.2269	26.2919	26.3475	26.7438	26.1926	26.68	26.2485	26.2545	26.2574	26.1567	25.964	25.9475	25.943	26.0369	26.2861	26.3087	25.815	25.4274	26.7204	26.205	26.1179	26.3995	26.1173	26.3012	26.0602
Q8TC07	TBC1D15	TBC1 domain family member 15	Undefined	5	5	6.7	79.49	+	1.84847	0.0480187	-0.561973	-2.59452	24.2732	22.7167	24.439	24.375	23.4733	24.7242	25.1278	23.6796	23.9892	24.5185	24.7997	24.5782	25.0605	23.3066	23.9017	23.4147	23.6583	23.5414	23.3485	23.6933	23.5252	22.6421	24.1581	22.6298	23.8196	24.2038	24.5117	24.5243	23.866	23.8482	23.9294	23.9118	22.4412	23.4086
Q8TB36	GDAP1	Ganglioside-induced differentiation-associated protein 1	Excitatory neuron	21	21	49.4	41.345	+	1.84696	0.0481306	0.222181	2.59307	27.8301	27.6543	27.7129	28.0543	27.4414	27.7057	28.033	27.6285	28.0226	27.9267	27.5461	27.7244	27.2264	27.6829	27.5046	27.9804	28.353	27.953	27.6415	27.3937	27.9162	28.2747	28.1565	27.9495	28.1383	27.9101	27.6398	28.1346	28.1651	28.0456	27.7917	28.0873	27.646	27.59
P47897	QARS1	Glutamine--tRNA ligase	Undefined	18	17	26.3	87.798	+	1.8463	0.0481615	-0.230099	-2.59243	25.6537	25.5173	25.7807	25.9386	26.0264	25.7056	25.9931	25.5426	25.8599	25.4849	25.8928	25.6611	25.8772	25.4342	25.7423	25.7181	25.5274	25.691	25.3931	25.6376	25.5018	25.4637	25.5237	25.5369	25.5107	25.566	24.4841	26.1262	25.5649	25.6209	25.5533	25.2989	25.4984	25.4843
Q7Z3G6	PRICKLE2	Prickle-like protein 2	Neuron	14	14	16.7	95.614	+	1.84364	0.0484155	0.363732	2.58987	25.159	25.8733	25.4064	25.4587	25.2386	24.1531	25.8622	25.5035	25.2065	25.1353	25.2596	25.4695	24.5496	25.7766	25.241	25.9642	25.4371	25.9198	25.5379	25.9147	25.87	25.8083	25.7346	25.4072	25.8657	25.8121	24.9685	24.8027	25.7991	25.3156	25.5209	25.4579	26.2984	25.914
Q9H267	VPS33B	Vacuolar protein sorting-associated protein 33B	Undefined	23	23	38.9	70.584	+	1.84344	0.0483901	-0.306435	-2.58967	25.3019	24.9345	25.4555	25.6805	25.34	25.2409	25.5716	25.6027	25.2471	25.4286	25.4725	25.3536	24.9288	24.9972	25.395	25.1583	25.2941	25.0298	24.868	24.82	25.0348	25.183	25.3945	25.3733	25.4381	25.145	23.5557	25.295	25.293	25.0053	24.8818	24.9299	24.906	24.8428
Q8N766	EMC1	ER membrane protein complex subunit 1	Undefined	15	15	19.1	111.76	+	1.84208	0.0484575	-0.260338	-2.58837	24.7936	24.253	24.7128	24.7467	25.1442	25.2493	25.0623	24.6544	24.564	24.7143	24.9788	24.6272	25.1319	24.3044	24.7297	24.3693	24.2525	24.177	24.287	24.29	24.3033	24.8545	24.6929	24.7624	24.609	24.5427	24.9795	25.1895	24.402	24.8366	24.3514	24.2426	24.3429	24.3462
Q9UNS2	COPS3	COP9 signalosome complex subunit 3	Undefined	10	10	30	47.873	+	1.8399	0.0486914	-0.408659	-2.58627	25.7535	25.2228	25.5331	25.6315	25.6632	26.0359	25.674	25.8924	25.6209	25.5709	25.9128	25.595	25.7863	25.3631	25.634	25.4094	25.1428	25.5103	25.5312	25.4962	25.7085	25.1606	25.0863	23.0248	25.3475	25.2115	25.3588	25.5913	25.284	25.4265	25.9157	25.2066	25.0453	25.3048
P51570	GALK1	Galactokinase	Undefined	8	8	21.2	42.272	+	1.83944	0.0486595	-0.314601	-2.58582	22.9253	22.6263	22.8517	23.1141	22.7701	23.3187	23.0811	23.0604	22.7062	23.0764	22.8499	22.6636	23.6436	22.7578	22.9322	22.3975	21.6147	22.8413	22.6825	22.5509	22.1811	22.4417	22.9232	23.1636	22.5728	22.6038	23.1074	23.5489	22.6372	22.6838	22.318	22.7841	22.5992	22.5825
Q8TCJ2	STT3B	Dolichyl-diphosphooligosaccharide--protein glycosyltransferase subunit STT3B	Undefined	7	7	8.1	93.673	+	1.83727	0.0488677	-0.246784	-2.58373	23.8209	23.037	24.2636	24.3034	23.9766	24.3651	24.3067	23.735	24.1657	23.5134	24.1858	23.8636	23.9156	23.8112	23.8713	23.733	23.6756	23.5129	23.5543	23.577	23.5369	23.826	23.9551	23.586	23.8845	23.9178	23.4835	24.0424	23.822	23.9194	23.7646	23.4089	23.3725	23.643
Q16401	PSMD5	26S proteasome non-ATPase regulatory subunit 5	Undefined	12	12	23.4	56.195	+	1.83608	0.0489708	-0.309529	-2.58258	24.0864	23.1017	23.8772	24.2186	24.0399	24.0568	23.9037	23.8856	24.1852	24.3784	24.3045	23.7855	24.599	23.4201	23.7073	24.1281	23.5763	23.5467	23.4427	23.5491	23.1033	23.0731	23.7189	23.5973	23.772	23.6558	24.0184	24.2523	23.8865	23.6325	24.0674	23.6401	23.2188	23.6695
Q6S8J3	POTEE	POTE ankyrin domain family member E	Undefined	18	1	13.1	121.36	+	1.83484	0.0490736	0.511666	2.58138	28.6437	28.5828	28.3231	27.5641	28.1526	28.4911	28.6178	28.242	28.7743	29.5248	28.5872	29.7397	28.0889	28.597	28.1055	29.3504	29.5429	28.4536	28.323	28.4101	28.6857	30.0977	29.5372	30.3921	29.2462	29.2467	28.1119	28.8566	28.9519	29.5288	28.7744	28.8861	28.6907	28.813
Q9H4M9	EHD1	EH domain-containing protein 1	Undefined	35	20	67	60.626	+	1.83289	0.0492374	-0.133851	-2.57951	25.708	25.4537	25.5932	25.8526	25.7153	25.7887	25.858	26.0075	25.6247	25.6305	25.6324	25.642	25.5296	25.5261	25.823	25.584	25.6723	25.5235	25.2641	25.1754	25.5927	25.617	25.7276	25.5706	25.7864	25.6872	25.5029	25.6184	25.652	25.3835	25.5758	25.6098	25.4753	25.5932
P43487	RANBP1	Ran-specific GTPase-activating protein	Undefined	6	6	34.3	23.31	+	1.83042	0.0494495	-0.262549	-2.57712	24.757	24.2775	24.5999	24.573	24.7488	25.0176	24.17	24.9916	24.607	24.7239	25.1146	24.7598	24.6189	24.2957	24.5619	24.8635	24.23	24.1768	24.3475	24.3975	24.6701	23.8981	24.7305	24.0355	24.6115	24.1802	23.9969	25.0385	24.0272	24.404	24.5772	24.5751	24.2181	24.4685
P63027	VAMP2	Vesicle-associated membrane protein 2	Undefined	14	6	72.4	12.663	+	1.83019	0.0494168	0.215825	2.5769	29.7594	30.3967	30.25	29.6946	30.2685	29.8223	30.3312	29.8302	30.3785	30.0358	29.9657	29.984	29.7238	30.1221	30.1199	30.5137	30.258	29.9286	30.1271	30.1982	30.3563	30.3953	30.1877	30.478	30.2708	30.1017	29.8936	30.0293	30.1403	30.1918	30.3366	30.0488	30.7537	30.7561
Q9BSD7	NTPCR	Cancer-related nucleoside-triphosphatase	Undefined	5	5	30	20.713	+	1.82899	0.0495	-0.274241	-2.57574	22.9457	22.3704	23.0929	23.2041	23.1653	23.4601	22.9947	22.6675	22.645	23.6572	23.2523	22.7686	23.1358	22.0996	22.8343	22.7097	22.7316	22.7481	22.6886	22.7541	22.4424	22.3737	22.4545	22.6916	22.7937	22.4126	22.7228	23.2743	22.8049	22.6842	22.7529	22.4301	22.7514	22.6736
Q00839	HNRNPU	Heterogeneous nuclear ribonucleoprotein U	Undefined	27	27	32.5	90.583	+	1.82819	0.0495099	0.291422	2.57497	27.3355	27.7012	27.5777	27.9611	27.4848	27.1465	27.3403	27.2466	26.8909	26.4404	27.3971	26.4985	27.3734	27.3745	26.8443	27.5535	27.3356	27.8734	27.6364	27.7163	27.3393	27.7754	27.6833	27.2939	27.1522	27.6426	27.5057	27.4285	27.7865	27.3885	27.1396	27.347	27.9205	27.595
P50993	ATP1A2	Sodium/potassium-transporting ATPase subunit alpha-2	Undefined	77	50	60.2	112.26	+	1.8248	0.0498663	0.17953	2.5717	32.4166	32.8723	32.7339	32.7724	32.2052	32.8204	32.8721	32.5107	32.6636	32.4098	32.3878	32.5521	32.3503	32.9232	32.5227	32.7998	33.085	32.6498	32.6923	32.6351	32.8477	32.8588	32.963	32.9305	32.7472	32.8562	32.17	32.857	32.8344	32.8098	32.839	32.7633	32.7891	32.6997
O75038	PLCH2	1-phosphatidylinositol 4,5-bisphosphate phosphodiesterase eta-2	Undefined	6	5	4.2	154.67	+	1.82447	0.0498209	-0.423051	-2.57138	21.4513	22.455	21.883	21.7352	22.3745	22.4594	21.8185	21.5009	22.5205	22.1782	22.6628	22.0292	21.1038	21.4943	22.2719	21.7204	20.9068	20.902	21.6648	21.5525	20.9747	21.9933	21.7498	21.9054	20.8385	21.354	22.7543	21.6136	21.2029	21.5416	21.9083	21.4051	21.8632	22.0328
Q13972	RASGRF1	Ras-specific guanine nucleotide-releasing factor 1	Undefined	20	20	20.5	145.23	+	1.82334	0.0498909	0.345885	2.57029	24.8436	25.0955	25.082	25.093	24.8117	24.7424	24.9518	24.9798	24.781	24.4787	24.7712	24.3228	24.1792	24.9731	25.1619	25.2754	25.5847	25.0469	24.754	25.1098	25.1031	25.502	25.4113	25.3572	25.4452	25.3967	23.5636	25.2872	25.6132	24.9334	25.1731	25.4105	24.9351	25.2083
O14639	ABLIM1	Actin-binding LIM protein 1	Astrocyte	17	17	26.1	87.687		0.701415	0.345847	-0.172544	-1.31193	25.1527	25.4134	25.0214	25.8577	25.791	25.4498	25.2554	25.7138	25.3703	24.5892	25.4901	24.7987	24.6255	25.5382	25.5939	25.2113	25.1051	25.0816	25.3505	25.0044	25.7577	25.5229	24.7451	25.5931	25.2066	25.3127	24.0944	24.7491	24.9172	25.2036	25.0976	25.0258	25.3858	25.2609
P01034	CST3	Cystatin-C	Astrocyte	4	4	25.3	15.799		0.852012	0.270398	-0.238114	-1.511	26.2842	27.0235	27.6663	27.1832	27.3283	26.9573	27.512	27.0749	27.131	26.1235	26.9652	26.5407	27.1288	26.7551	27.0715	26.9135	26.9764	26.9665	26.7993	26.4323	26.5724	26.9473	27.0157	26.9519	26.9952	26.0592	25.4556	26.973	26.4488	27.3673	26.0142	26.8625	27.4392	26.963
P06241	FYN	Tyrosine-protein kinase Fyn	Astrocyte	18	13	35.8	60.761		0.237611	0.737307	-0.0472832	-0.561135	26.5911	26.2396	26.6592	26.7705	26.3882	26.5634	26.5973	26.9484	26.5693	26.554	26.6637	26.2985	25.9598	26.4926	26.3695	26.4725	26.5725	26.3683	26.1913	26.1513	26.7247	26.4283	26.7012	26.4767	26.7103	26.6252	25.7654	26.6123	26.6414	26.8054	26.5478	26.3202	26.3117	26.3845
P51674	GPM6A	Neuronal membrane glycoprotein M6-a	Astrocyte	10	10	22.3	31.209		0.0819142	0.90858	-0.0375883	-0.218916	30.0807	29.0376	29.3392	29.1309	29.0712	30.015	30.0337	30.5949	29.5447	29.438	29.2028	29.2989	30.2248	29.7674	29.0007	28.8785	29.1558	29.4954	29.7959	29.8329	29.6317	29.7945	29.1983	29.5392	29.1956	29.7617	30.69	29.1716	29.2615	30.3649	30.1256	29.4087	28.7031	29.4028
Q8N135	LGI4	Leucine-rich repeat LGI family member 4	Astrocyte	3	3	6.1	59.141		0.172845	0.801923	0.0478509	0.427792	22.8132	22.639	22.727	22.7569	23.5445	23.0549	22.6999	22.4685	23.3037	23.0236	22.8679	22.4981	22.4207	22.5194	23.1594	22.6163	22.7218	22.8985	22.5859	23.4461	22.5228	22.7025	22.8044	23.2038	22.8057	22.8359	23.329	23.6819	22.8222	22.6794	22.54	22.8793	23.0068	22.6562
Q8TD22	SFXN5	Sideroflexin-5	Astrocyte	11	11	37.6	37.124		1.43113	0.0986313	0.239767	2.17591	25.6526	25.7116	25.8128	25.87	25.3426	25.7755	26.4085	25.956	26.1695	25.9083	25.78	25.7257	24.577	25.9239	25.4858	26.0019	26.0481	26.0916	25.7894	25.8673	26.0061	26.2455	26.1589	26.324	25.9928	25.9126	25.4134	25.8356	26.1923	26.3208	25.9493	25.9769	25.7493	25.7392
Q9NUB1	ACSS1	Acetyl-coenzyme A synthetase 2-like, mitochondrial	Astrocyte	15	15	25.7	74.856		0.961842	0.224208	0.273222	1.64778	25.0112	25.766	25.5286	25.9036	25.5704	25.8506	25.6363	25.9075	25.8971	25.4533	24.8802	25.8464	24.5614	26.0099	25.7983	25.8978	26.1269	25.8379	25.8847	25.3191	25.9209	26.0858	26.2717	26.4924	25.636	26.2401	24.1158	26.2478	25.9876	25.9115	25.5634	25.5058	26.2692	25.7963
Q9UQB3	CTNND2	Catenin delta-2	Astrocyte	31	25	33.5	132.65		0.18002	0.794181	0.047547	0.443117	27.1977	27.5596	27.0949	27.435	27.0069	27.3002	27.4473	27.3326	27.3293	27.1409	27.1652	26.9795	26.7246	27.6151	27.1294	27.5464	27.2139	27.1079	27.2542	27.1329	27.7149	27.8673	27.5321	27.1015	27.2679	27.5579	26.2285	27.2264	27.2203	27.05	26.9334	27.1788	27.5298	27.6197
Q9Y4J8	DTNA	Dystrobrevin alpha	Astrocyte	12	6	18.7	83.9		1.64858	0.0671915	-0.30446	-2.39856	25.1499	24.9534	24.8821	25.4513	25.022	25.5441	25.21	25.2145	24.5989	24.1257	25.4152	24.1752	24.9432	25.571	25.1547	24.8106	24.52	24.8789	25.0556	25.0158	25.3042	24.5898	24.5682	23.9309	24.6518	24.7472	24.8622	24.7903	24.3717	24.6122	24.7701	24.5014	25.0051	24.75
Q9Y6R1	SLC4A4	Electrogenic sodium bicarbonate cotransporter 1	Astrocyte	21	20	22.5	121.46		0.422066	0.553827	-0.0793661	-0.893263	26.7927	26.6291	26.9244	27.0362	26.6956	27.1181	27.2048	26.8404	26.8567	26.6125	26.9876	26.8578	26.8882	26.8666	26.7095	26.743	26.9659	26.9776	26.7142	26.7069	26.9165	26.9439	26.7694	27.3269	26.6506	26.8284	26.0912	26.8021	27.2447	26.8393	26.6808	27.1458	26.3345	26.3026
A0FGR8	ESYT2	Extended synaptotagmin-2	Endothelial	16	16	22.6	102.36		1.68616	0.0635062	-0.263002	-2.43599	25.5784	24.8703	25.5513	25.7551	25.5854	25.8031	25.8602	25.5677	25.6198	25.5705	25.7129	25.4871	25.532	25.2358	25.6036	25.4342	25.1223	24.7727	25.1565	25.1432	25.0809	25.5053	25.6291	25.8329	25.3299	25.3976	24.4144	26.0449	25.474	25.3173	25.3866	25.2707	25.2157	25.03
P01023	A2M	Alpha-2-macroglobulin	Endothelial	39	31	35.4	163.29		0.512477	0.481086	0.216343	1.03752	27.4296	26.9393	27.6737	27.0642	26.8674	26.7539	27.6544	27.0536	27.0466	27.2121	27.4168	27.9419	27.0638	28.6285	27.4496	27.0393	27.8571	27.9434	28.3021	27.5537	27.1662	28.2155	27.5234	27.6172	27.5292	27.9136	25.6152	27.8511	28.2125	27.7292	27.0011	28.424	26.4813	27.7161
P05165	PCCA	Propionyl-CoA carboxylase alpha chain, mitochondrial	Endothelial	34	34	42.7	80.058		0.30136	0.669473	-0.0607987	-0.682843	27.0405	27.3108	27.3634	27.3362	27.4723	27.5158	27.6123	27.2014	27.4959	27.1968	27.4276	27.3936	26.9168	26.6688	27.3376	27.3009	27.3308	27.2775	27.1627	27.0129	27.3052	27.3245	27.543	27.6691	26.9852	27.1053	26.4516	27.4775	27.2215	27.2997	27.3277	27.3915	26.9287	27.1634
P11166	SLC2A1	Solute carrier family 2, facilitated glucose transporter member 1	Endothelial	7	7	12.4	54.083		0.840351	0.275868	0.159608	1.4961	25.2423	25.3256	25.0777	25.6196	24.9346	25.3969	25.3462	25.0184	25.0465	24.0599	24.9663	24.8525	25.3748	25.5393	24.9728	25.2942	25.1749	25.1265	25.1348	25.0251	25.2127	25.7896	25.3837	25.6823	25.1035	25.4027	24.8536	25.2897	25.3871	25.2786	25.1722	25.7471	25.1119	25.1085
Q8WXH0	SYNE2	Nesprin-2	Endothelial	10	10	1.4	796.43		0.358186	0.615841	-0.144029	-0.7848	24.0926	24.1962	24.4364	24.0586	24.5252	24.5678	23.7826	25.4835	23.1586	23.0913	24.6716	23.5472	24.8534	24.0643	24.4963	23.7426	23.8056	23.7452	24.4911	23.9592	23.9002	24.1478	23.732	24.3808	23.2417	24.8971	24.8665	24.5243	24.2167	23.6108	23.8692	24.0517	23.6702	24.2434
O14979	HNRNPDL	Heterogeneous nuclear ribonucleoprotein D-like	Excitatory neuron	9	8	25.7	46.437		0.614163	0.405997	-0.112019	-1.18915	24.8002	24.6131	24.9746	25.5462	25.2124	24.7407	24.6231	24.4142	24.3147	24.3974	24.8818	24.9593	24.9886	24.361	24.6273	24.8589	24.7426	25.151	24.707	24.5551	24.3795	24.4968	24.4702	24.5486	24.5543	24.3464	24.8426	24.4102	24.8514	24.6533	24.6406	24.7532	24.5925	24.8263
O43505	B4GAT1	Beta-1,4-glucuronyltransferase 1	Excitatory neuron	7	7	21.2	47.119		1.496	0.0876566	-0.343411	-2.2435	23.087	22.2856	23.381	23.5348	24.36	23.8075	23.5889	23.8454	23.0975	23.6266	23.2168	23.0309	22.8724	22.6117	23.79	22.3195	23.0097	22.9076	22.8687	22.8387	22.7616	23.264	23.8342	22.8687	23.1779	23.012	22.7662	23.8196	22.8193	23.0756	23.0066	22.6708	23.1016	22.8588
O60262	GNG7	Guanine nucleotide-binding protein G(I)/G(S)/G(O) subunit gamma-7	Excitatory neuron	5	5	72.1	7.5217		0.406704	0.566775	0.0949913	0.867719	25.7895	25.2136	26.1504	26.0712	25.8535	26.1293	26.3724	26.2455	25.9412	25.1562	25.7458	25.7846	26.0337	25.5041	25.7808	25.6261	25.8681	25.9146	25.8925	25.8184	26.0837	25.9984	25.7966	25.6965	25.6237	25.8794	26.3132	26.4803	25.9984	26.1711	26.6237	25.8376	25.4966	25.8634
O60716	CTNND1	Catenin delta-1	Excitatory neuron	18	18	25.7	108.17		0.0503347	0.944592	-0.0213409	-0.13869	26.2293	26.249	26.3335	26.2503	26.4658	26.4393	26.444	26.6934	25.8279	26.0014	26.1712	26.0267	26.278	26.2068	26.3076	26.2998	26.5109	26.3264	26.3814	26.2412	26.623	26.3365	26.3409	26.428	26.3361	26.5476	24.0469	26.3757	26.4871	26.263	26.5159	26.2423	25.7265	26.536
O75051	PLXNA2	Plexin-A2	Excitatory neuron	27	14	15.2	211.1		0.576114	0.433055	0.124336	1.13358	24.3996	24.6079	24.7763	24.3977	24.8962	24.9735	25.3355	25.1622	25.5596	24.9149	25.0606	25.1343	24.4062	24.9875	24.5818	24.8738	25.1913	24.9646	24.8141	24.8852	24.6974	25.093	25.1717	24.8162	25.5885	25.1302	24.3747	25.2897	25.3292	25.3741	24.8136	24.8651	25.0933	24.7092
O75110	ATP9A	Probable phospholipid-transporting ATPase IIA	Excitatory neuron	18	18	18.2	118.58		0.508845	0.483296	-0.0892829	-1.03191	26.2097	25.6241	26.481	26.4617	26.3181	26.4378	26.5601	26.4017	26.4932	26.5658	26.6375	26.5111	26.0821	26.1123	26.3601	26.288	26.4253	26.0005	25.9744	26.1025	26.087	26.3438	26.4439	26.616	26.5588	26.3028	25.9191	26.5886	26.5454	26.443	26.3026	25.9852	25.8633	26.1711
O75306	NDUFS2	NADH dehydrogenase [ubiquinone] iron-sulfur protein 2, mitochondrial	Excitatory neuron	26	26	62.6	52.545		0.0336869	0.960443	-0.00841756	-0.094419	28.6418	28.6331	29.0567	29.1617	28.8656	29.2338	29.1539	28.5679	29.0886	29.1855	28.9364	29.2189	28.5921	28.5847	29.1204	28.7935	28.8917	28.7387	28.7423	28.5909	28.9187	28.9946	29.1206	29.4069	29.0578	28.8503	28.5546	29.4622	28.9882	28.5638	29.152	29.1165	28.7666	28.9156
O75915	ARL6IP5	PRA1 family protein 3	Excitatory neuron	6	6	25	21.614		0.857533	0.267423	-0.146518	-1.51803	26.6508	26.2973	26.7069	26.855	26.504	26.7575	26.5704	26.6196	26.626	26.4735	26.794	26.5979	25.7792	26.25	26.3997	26.4085	26.4124	26.3251	26.2784	26.1982	26.3728	26.4911	26.5495	26.3616	26.4417	26.2709	25.7176	27.0574	26.3929	26.7549	26.7021	26.3623	25.948	26.154
O95299	NDUFA10	NADH dehydrogenase [ubiquinone] 1 alpha subcomplex subunit 10, mitochondrial	Excitatory neuron	15	15	41.7	40.75		1.1891	0.149686	0.280545	1.91325	27.3343	27.7315	27.6477	27.57	27.503	27.5825	27.2385	27.0458	27.7487	27.7085	27.6027	27.6819	27.0284	27.8707	27.6216	27.8514	28.1148	27.7717	27.5231	27.7094	27.8657	28.0835	28.3456	28.5004	27.8306	27.8945	25.9499	27.8167	28.179	27.3728	27.8617	27.8518	28.0001	27.8348
P05387	RPLP2	60S acidic ribosomal protein P2	Excitatory neuron	7	7	77.4	11.665		0.738515	0.328437	-0.212118	-1.36237	25	23.8684	24.6375	24.292	24.7957	24.7723	24.6591	24.9555	24.4009	24.6601	25.0281	24.3001	24.7818	24.2096	24.3958	24.2329	24.0609	24.8389	24.796	25.5472	24.3964	23.8857	23.9189	23.5822	24.3834	24.1648	25.4105	24.1648	24.0459	24.6768	24.7447	24.3826	23.7009	24.1285
P06733	ENO1	Alpha-enolase	Excitatory neuron	58	56	89.6	47.168		1.20282	0.146047	0.22737	1.92864	30.3441	31.5019	30.6358	30.175	29.9053	30.4054	29.9535	30.5208	30.4825	30.7978	30.0553	30.8841	30.6108	31.1579	30.4203	30.7889	30.9621	31.0727	30.9217	30.9484	30.8867	30.8002	30.3352	30.8017	30.4255	30.8495	30.7501	30.272	30.7559	30.6695	30.3564	31.0799	30.8358	30.7517
P07093	SERPINE2	Glia-derived nexin	Excitatory neuron	7	7	23.6	44.002		0.586754	0.42654	-0.125609	-1.14926	23.4283	23.5232	24.2749	23.3753	23.995	24.0253	24.6721	24.1063	23.521	23.515	24.0794	23.618	23.6702	23.7838	23.7983	23.5748	23.9536	23.2107	23.4892	23.3786	23.6051	23.9077	23.4257	24.2359	23.7358	23.7486	24.0896	23.5359	23.7805	23.9326	23.8998	23.5706	23.325	23.9025
P09496	CLTA	Clathrin light chain A	Excitatory neuron	10	10	26.6	27.076		0.233649	0.740453	-0.0487944	-0.553281	28.7645	28.0119	28.3251	28.733	28.6111	28.9682	28.6001	28.9583	28.4729	28.9896	28.905	28.8267	28.5679	28.5736	28.4313	28.612	28.5042	28.658	28.6744	28.4973	28.8823	28.4036	28.495	28.8644	28.1667	28.7823	28.29	28.9098	28.5465	28.7981	28.8365	28.5513	28.0984	28.8381
P11142	HSPA8	Heat shock cognate 71 kDa protein	Excitatory neuron	64	47	78.6	70.897		1.7039	0.061649	0.298072	2.45355	32.0065	32.882	32.2108	31.8798	31.7136	31.8418	31.8496	31.9547	32.3421	32.197	31.6666	32.3336	31.5153	32.7866	31.9349	32.2907	32.4925	32.6788	32.499	32.3196	32.5996	32.5265	32.2478	32.7825	32.2406	32.7016	31.3781	32.1925	32.4784	32.2296	32.015	32.6365	32.5672	32.1989
P14927	UQCRB	Cytochrome b-c1 complex subunit 7	Excitatory neuron	15	15	69.4	13.53		0.521952	0.475007	-0.0925082	-1.05208	27.6742	27.4075	27.8589	27.8034	28.1896	28.067	27.6832	27.5842	27.8292	27.7633	27.6606	27.8678	27.1771	27.4569	28.1087	27.6938	27.6808	27.5289	27.4665	27.2121	27.6353	27.5369	27.774	27.9235	27.8258	27.6337	27.5591	28.4	27.3947	27.7359	27.6024	27.5407	27.6025	27.5956
P15056	BRAF	Serine/threonine-protein kinase B-raf	Excitatory neuron	11	11	18	84.436		0.0558509	0.939237	0.0160891	0.153044	25.1895	25.0632	25.1221	25.4442	24.8666	25.0845	25.4532	25.0824	25.2418	25.1573	25.1955	24.9416	24.9593	25.0609	24.7676	25.1779	25.268	25.0743	24.9269	24.9457	25.2356	25.1615	25.4351	25.7079	25.2791	25.3515	23.8912	25.2415	25.4984	25.3251	25.0909	24.9668	24.8848	24.9082
P28331	NDUFS1	NADH-ubiquinone oxidoreductase 75 kDa subunit, mitochondrial	Excitatory neuron	44	44	62.7	79.467		0.450885	0.529873	0.105025	0.940333	30.2741	30.5839	30.4485	30.4937	30.724	30.5834	30.3705	30.2096	30.7465	30.5574	30.2748	30.6005	30.036	30.5592	30.6567	30.7053	30.8336	30.5285	30.4515	30.3441	30.6701	30.6826	30.9473	31.1456	30.6353	30.7371	29.1989	30.761	30.6667	30.1915	30.5893	30.6822	30.6249	30.6168
P30153	PPP2R1A	Serine/threonine-protein phosphatase 2A 65 kDa regulatory subunit A alpha isoform	Excitatory neuron	35	28	58.7	65.308		0.0595418	0.9354	0.0190258	0.162565	30.1255	30.2333	29.942	29.7553	29.684	29.9498	29.8045	30.0758	30.169	30.0846	30.0581	29.9987	29.6582	30.3363	29.8896	30.1827	30.2552	30.2361	30.0371	29.9154	30.3346	30.1447	29.9617	30.344	30.1746	30.2072	28.444	29.6385	30.148	30.0409	29.9487	30.1337	30.0776	29.8389
P31689	DNAJA1	DnaJ homolog subfamily A member 1	Excitatory neuron	9	9	34	44.868		0.109263	0.876236	-0.0213025	-0.284889	24.8164	24.6134	24.5662	24.8804	24.787	24.8874	24.6242	24.6028	24.6332	24.6295	24.8579	24.4651	24.8252	24.4416	23.8565	24.4868	24.7539	24.5694	24.2813	24.4532	24.544	24.7678	24.8761	24.7813	24.618	24.8913	24.5811	24.5989	24.7634	24.5121	24.5961	24.4266	24.7819	24.3286
P35052	GPC1	Glypican-1 [Cleaved into: Secreted glypican-1]	Excitatory neuron	14	14	28	61.68		0.104937	0.881909	0.0229934	0.274651	25.4519	25.3501	25.768	25.4252	25.2085	25.6026	25.7228	25.6731	25.4983	24.8718	25.7374	25.3778	25.4668	25.6876	25.7027	25.5152	25.7482	25.605	25.3207	25.373	25.4945	25.6533	25.7585	25.5374	25.6001	25.5498	25.3722	25.3384	25.4701	25.9235	25.7588	25.6804	24.7758	25.5183
P37108	SRP14	Signal recognition particle 14 kDa protein	Excitatory neuron	7	7	57.4	14.57		1.48259	0.0899448	0.266346	2.22962	23.8314	24.2722	23.6479	23.9988	23.9206	23.8411	23.9596	23.0918	22.8346	23.1626	23.5738	23.5277	23.1636	23.2223	23.3342	23.8552	23.8047	24.0876	23.7515	24.0914	23.3207	23.5842	24.1502	23.6054	23.6469	23.9364	23.7554	23.2033	24.1249	24.2599	23.6616	24.0651	24.0127	23.7608
P42677	RPS27	40S ribosomal protein S27	Excitatory neuron	5	3	40.5	9.461		0.791865	0.298703	-0.184332	-1.43325	24.7186	24.5646	24.7019	24.1713	24.8312	25.0668	24.5015	23.9178	24.6192	23.9884	24.7652	24.5394	25.6166	24.7115	24.3215	24.2169	24.3147	24.3724	24.5387	24.4558	24.6198	24.4948	24.7666	24.7236	24.0632	24.2874	23.4731	24.3863	24.1879	24.9477	24.5359	24.8846	24.3922	24.2809
P43034	PAFAH1B1	Platelet-activating factor acetylhydrolase IB subunit alpha	Excitatory neuron	19	19	42	46.637		0.141041	0.837823	-0.0257907	-0.357991	26.9687	27.1738	26.9063	27.2332	26.9394	27.1688	26.8336	27.3549	27.0832	27.07	26.9583	27.0373	27.1879	27.2478	26.8495	26.8772	27.0593	27.2708	27.0432	26.8757	27.3212	27.3187	27.0278	27.2896	27.0754	27.1775	26.2911	27.2245	27.0552	27.0043	27.0338	27.1767	26.8163	26.8544
P47869	GABRA2	Gamma-aminobutyric acid receptor subunit alpha-2	Excitatory neuron	8	4	16.2	51.326		1.58113	0.0755905	0.367911	2.33065	23.3427	23.3438	23.3275	23.0387	22.3232	22.3151	24.1185	23.3457	23.0975	24.4677	23.4247	23.9084	23.1358	23.2489	22.6452	22.981	23.5203	23.9746	23.3472	23.6938	23.6765	23.9529	24.0339	23.7942	23.8802	23.8776	23.6381	23.3745	23.9122	23.9641	23.5857	23.6293	23.042	23.2846
P49821	NDUFV1	NADH dehydrogenase [ubiquinone] flavoprotein 1, mitochondrial	Excitatory neuron	27	27	51.9	50.817		1.10157	0.174856	0.161792	1.81348	28.5472	28.8954	28.7927	28.6732	29.0334	28.9373	28.6846	28.5695	29.0039	28.8092	28.7611	28.881	28.0277	28.6709	28.8582	28.8196	29.0765	28.5946	28.7535	28.6723	28.747	28.917	29.1838	29.0898	29.0916	28.9424	28.1817	29.2797	29.1979	28.6672	29.0296	29.1335	29.0325	28.7813
P52306	RAP1GDS1	Rap1 GTPase-GDP dissociation stimulator 1	Excitatory neuron	27	27	47.9	66.316		0.912826	0.241493	-0.109023	-1.58752	28.6007	28.2603	28.3808	28.2708	27.9978	28.6735	28.3831	28.73	28.5048	28.3186	28.5965	28.2265	28.0842	28.4716	28.0992	28.1279	28.2445	28.4608	28.4661	28.2834	28.6016	28.2801	27.9351	28.0648	28.2947	28.285	28.1617	28.3027	28.2276	28.3531	28.3716	28.5087	28.0618	27.9888
P54709	ATP1B3	Sodium/potassium-transporting ATPase subunit beta-3	Excitatory neuron	5	5	18.6	31.512		0.973936	0.219573	-0.23589	-1.66247	23.2736	22.2856	23.1473	23.8961	22.5813	23.3902	24.007	23.2046	23.0122	22.8735	23.0107	23.3028	23.3573	22.6563	22.8966	22.4745	23.0961	23.1081	22.7309	22.542	23.0216	23.3189	22.4069	23.4314	23.0048	22.9551	22.5908	22.6544	23.3067	23.4983	22.8589	23.1867	22.3945	22.3382
P59768	GNG2	Guanine nucleotide-binding protein G(I)/G(S)/G(O) subunit gamma-2	Excitatory neuron	7	7	81.7	7.8501		1.61101	0.0713427	-0.451332	-2.36086	27.2098	25.7999	27.2905	27.3271	26.5026	27.533	27.6094	28.0908	26.8092	27.2403	27.3047	27.4592	27.568	26.6003	26.4531	26.5275	26.4668	27.342	26.8413	26.9384	26.62	26.0617	25.6725	25.9935	26.6461	26.66	27.418	27.5087	26.4729	27.0514	27.1745	26.6451	25.7401	26.9215
P60520	GABARAPL2	Gamma-aminobutyric acid receptor-associated protein-like 2	Excitatory neuron	7	6	46.2	13.667		1.36498	0.10884	-0.18236	-2.10584	26.5796	26.062	26.4542	26.5873	25.7307	26.7792	26.628	27.0054	26.4692	26.4505	26.6385	26.4959	26.5686	26.3729	26.4857	26.1869	26.084	26.4758	26.225	26.3109	26.6429	26.4122	26.4132	26.27	26.5575	26.5454	26.4154	26.3661	25.8885	26.3275	26.3354	26.2199	25.7913	26.3233
P61160	ACTR2	Actin-related protein 2	Excitatory neuron	18	18	60.9	44.76		0.898742	0.248799	0.193293	1.56997	28.1885	28.4928	28.1512	28.1707	27.7617	27.8816	28.0161	27.8916	28.1038	28.261	27.8447	28.3848	27.5424	28.4646	27.8434	28.3791	28.626	28.5568	28.1549	27.8479	28.5152	28.6144	28.4103	28.5759	28.3412	28.5984	27.0471	27.5858	28.4166	28.4114	27.9012	28.5064	28.2572	28.1923
P61978	HNRNPK	Heterogeneous nuclear ribonucleoprotein K	Excitatory neuron	28	28	56.8	50.976		0.338448	0.634414	0.06194	0.750016	28.4239	28.4094	28.4115	28.7662	28.5972	28.3073	28.2525	28.2437	28.1046	27.6926	28.4653	28.1771	28.1006	28.0621	28.3215	28.5155	28.5108	28.6367	28.4228	28.3829	28.1629	28.3214	28.1881	28.1712	28.1819	28.551	27.6787	28.2793	28.4406	28.4622	28.1425	28.5226	28.5734	28.524
P62241	RPS8	40S ribosomal protein S8	Excitatory neuron	13	13	49	24.205		0.348778	0.624614	-0.0839722	-0.768299	27.0197	26.7358	26.9891	27.0108	27.0761	26.9047	26.9574	26.5062	26.6471	26.2631	26.9575	26.6737	26.3319	26.614	26.8684	26.7291	26.6905	26.8371	26.6424	26.8603	26.5721	26.7114	26.6319	26.6085	26.7253	26.6103	25.4173	26.6471	26.6469	27.2911	27.1076	26.7352	26.8555	26.722
P62269	RPS18	40S ribosomal protein S18	Excitatory neuron	14	14	59.9	17.718		0.913063	0.241528	-0.169188	-1.58781	27.7061	27.545	27.9717	28.0021	28.0986	27.9335	27.8517	27.0769	27.8226	27.0341	28.0933	27.5025	27.4249	27.448	28.0632	27.7244	27.5792	27.697	27.3708	27.6002	27.2459	27.3456	27.3707	27.4151	27.6998	26.9812	27.1404	27.7285	27.5166	28.09	27.937	27.7252	27.6005	27.4111
P62847	RPS24	40S ribosomal protein S24	Excitatory neuron	5	5	35.3	15.423		1.81382	0.0507692	-0.228425	-2.56107	25.7841	25.2114	25.6641	25.8132	25.893	25.3728	25.4245	25.2263	25.4145	25.1351	25.8629	25.5836	25.5712	25.373	25.6126	25.3228	25.1299	25.3965	25.1502	25.5157	24.7481	24.9467	25.1475	25.0979	25.2889	25.1084	25.4535	25.4178	25.2879	25.9959	25.5735	25.5269	25.3663	25.2457
P62857	RPS28	40S ribosomal protein S28	Excitatory neuron	7	7	63.8	7.8409		0.0916494	0.896623	0.0484511	0.242749	26.5743	25.8182	26.4452	26.5914	26.4921	23.7127	26.6955	24.7078	26.368	25.5649	26.0287	26.0378	25.8437	25.9736	26.655	26.2951	26.0605	25.9004	25.8391	26.1155	25.7832	25.8503	25.8526	25.6345	26.1532	25.6626	26.4135	25.8339	25.5771	26.5336	26.3522	26.0223	26.2839	26.135
P78357	CNTNAP1	Contactin-associated protein 1	Excitatory neuron	43	43	33.5	156.26		0.606756	0.410661	-0.111691	-1.17844	28.6375	28.4418	28.6581	28.955	28.6489	28.8209	28.9634	28.3418	29.1321	28.6288	28.8684	28.3626	28.533	28.4911	28.7178	28.6208	28.7622	28.321	28.4583	28.1063	28.4061	28.7476	28.7078	29.1056	28.5438	28.5427	28.3123	29.2829	28.7071	28.4736	28.7324	28.6386	28.1413	28.189
P98194	ATP2C1	Calcium-transporting ATPase type 2C member 1	Excitatory neuron	6	6	8.3	100.58		0.0579834	0.937401	-0.0143466	-0.158553	23.7264	23.8833	23.9478	24.2369	23.7866	23.9345	23.6667	23.2988	23.5036	23.3199	23.8119	23.3259	22.9987	23.8121	23.9086	23.4947	23.8551	23.4744	23.5486	23.3903	23.9677	23.8521	24.0985	23.5641	23.6239	23.8104	23.6381	23.6398	23.9134	23.4726	23.6865	23.5129	23.6075	23.4482
Q13243	SRSF5	Serine/arginine-rich splicing factor 5	Excitatory neuron	8	7	26.8	31.263		0.960443	0.224676	-0.223932	-1.64608	24.9183	24.9234	25.367	25.368	25.4342	24.7916	24.705	24.7954	24.5096	23.8633	25.1952	24.5434	25.3424	24.4232	24.9146	25.0285	24.4706	24.866	24.4045	24.722	24.1019	25.0903	24.7644	23.639	24.5107	24.7153	25.0997	24.9302	24.5414	24.8169	24.8348	24.5101	24.4068	24.8785
Q13303	KCNAB2	Voltage-gated potassium channel subunit beta-2	Excitatory neuron	16	13	56.4	41		1.10092	0.174994	-0.297334	-1.81273	26.0462	25.7581	26.2689	25.9782	26.3057	26.2823	25.6171	25.8181	26.1301	26.2414	26.217	25.794	25.8827	25.1434	26.1983	25.7789	25.7457	25.3636	25.7588	25.4901	25.2666	25.674	25.3819	26.5282	25.882	25.6029	23.7821	26.2227	26.0871	25.7251	26.2596	25.8156	26.0739	25.5088
Q13362	PPP2R5C	Serine/threonine-protein phosphatase 2A 56 kDa regulatory subunit gamma isoform	Excitatory neuron	13	8	27.9	61.06		0.805916	0.292669	0.187085	1.45161	24.3078	24.3877	24.0195	24.4437	23.997	24.0434	24.1409	24.3216	24.3121	24.424	23.9455	24.3345	23.8871	24.3395	23.8374	24.3524	24.7273	24.5986	23.974	24.1439	24.5595	24.6814	24.3063	24.8068	24.882	24.3487	22.8451	24.1232	24.9217	24.5916	24.2073	24.5096	24.0901	24.3577
Q14204	DYNC1H1	Cytoplasmic dynein 1 heavy chain 1	Excitatory neuron	312	312	62.6	532.4		0.121306	0.8625	0.0176807	0.313015	31.8748	31.9042	31.9924	32.1418	32.0049	32.0176	32.0366	31.869	32.0997	31.883	31.9763	31.8961	31.5918	31.9381	31.9456	32.0142	32.21	31.9149	31.749	31.7939	31.969	32.0336	32.1022	32.1483	32.2254	31.992	31.4374	32.0221	32.1699	31.9653	31.9828	31.8747	31.8355	31.847
Q14699	RFTN1	Raftlin	Excitatory neuron	16	15	34.9	63.145		0.255136	0.72067	-0.0652535	-0.595451	25.7534	25.8344	25.8383	25.9152	25.894	25.944	26.3452	25.5481	25.7046	25.8995	26.2161	26.0724	25.8326	25.1737	25.8146	25.8314	25.7872	25.8664	25.8484	25.891	25.6229	25.8478	25.4204	26.0325	25.9422	25.9772	24.618	25.5142	26.111	26.3088	25.8921	25.6691	25.9931	25.7824
Q15121	PEA15	Astrocytic phosphoprotein PEA-15	Excitatory neuron	10	10	59.2	15.04		0.58885	0.42498	-0.24556	-1.15233	27.3935	25.9694	27.0307	26.428	26.3736	27.6446	25.871	28.0483	26.7087	28.0271	27.4446	27.5125	26.8576	27.1307	26.3751	26.9427	26.312	27.6472	27.4128	27.2891	27.2557	25.8634	25.6851	25.8242	26.7714	26.748	26.795	26.8504	26.834	26.4773	26.9776	27.3019	26.3244	26.7882
Q6DN90	IQSEC1	IQ motif and SEC7 domain-containing protein 1	Excitatory neuron	34	29	33.5	108.31		0.512053	0.48131	-0.132549	-1.03686	27.0587	26.6384	27.0287	27.5107	27.4571	27.281	27.284	27.13	27.2923	27.5702	27.3846	27.4559	26.6125	26.9728	27.3957	27.3386	27.3184	26.8104	26.7031	26.8479	27.1891	27.2078	27.1374	27.5754	27.3391	27.1969	25.7119	27.6145	27.0256	26.9375	26.9866	26.8002	27.1954	27.4376
Q6PIU2	NCEH1	Neutral cholesterol ester hydrolase 1	Excitatory neuron	13	13	37	45.807		0.0747849	0.917052	0.0155905	0.201205	27.1119	27.2641	27.3147	27.2783	27.6879	27.2429	27.3806	26.9047	27.2482	27.1376	27.2483	27.0329	26.9152	27.1951	27.5393	27.3175	27.3463	27.1606	27.1012	27.0103	27.088	27.2137	27.2066	27.6015	27.2319	27.1012	26.6305	27.705	27.3922	27.1748	27.5091	27.1706	27.38	27.3906
Q6WCQ1	MPRIP	Myosin phosphatase Rho-interacting protein	Excitatory neuron	18	18	23.5	116.53		0.274974	0.698015	0.0541622	0.63349	24.7104	24.8858	24.8417	25.5123	25.3306	25.3604	25.2747	24.8675	24.6531	24.6344	25.1936	24.8413	24.7526	24.7867	24.7924	25.2316	24.7759	24.889	25.1264	25.2671	25.2168	25.1744	24.7331	25.3072	24.8352	25.0868	24.758	24.9939	24.8763	24.8965	24.9732	24.752	25.4195	25.0038
Q6ZWB6	KCTD8	BTB/POZ domain-containing protein KCTD8	Excitatory neuron	9	8	21.6	52.439		0.392918	0.582049	0.0865021	0.844513	23.6101	23.8444	24.059	24.4288	23.9674	24.0061	23.1234	23.5635	23.9977	23.9947	24.1181	23.9056	23.3162	23.583	24.0653	24.2611	23.9066	23.6619	23.734	23.8721	23.9091	23.7396	23.829	24.2923	23.805	23.823	24.4863	23.9169	23.7762	23.7934	23.9262	23.6766	24.485	23.6883
Q71H61	ILDR2	Immunoglobulin-like domain-containing receptor 2	Excitatory neuron	7	7	14.6	71.199		0.834276	0.278627	0.21134	1.4883	23.9315	24.2485	23.5795	23.7722	23.7199	23.1221	24.2831	23.809	23.6382	23.6976	23.6501	23.4343	22.3984	24.2293	23.5094	24.098	23.8581	23.5886	23.6068	23.5262	23.8217	24.4839	24.7695	23.2909	23.7212	23.7447	23.7148	23.7247	23.8648	24.1656	23.928	23.5326	24.193	24.0782
Q86UL8	MAGI2	Membrane-associated guanylate kinase, WW and PDZ domain-containing protein 2	Excitatory neuron	15	15	13.7	158.75		0.29664	0.674273	-0.0620083	-0.674114	24.6165	24.6935	24.4822	25.2147	25.2461	25.0134	25.246	24.9372	24.4948	24.5764	25.0602	24.8225	24.7619	24.7673	25.1643	24.963	24.6372	24.6398	24.6117	24.9176	25.064	24.8932	24.8217	24.895	24.7003	24.7671	25.5509	24.9548	24.4781	24.3968	24.7274	24.5047	25.0166	24.8714
Q8IZQ1	WDFY3	WD repeat and FYVE domain-containing protein 3	Excitatory neuron	23	23	7.3	395.25		0.312536	0.657664	-0.0438905	-0.703345	24.1609	23.7361	23.8704	24.1227	23.9997	23.9332	24.0629	24.1352	24.1767	24.0302	23.8393	23.958	23.5378	24.0451	23.7811	23.9406	24.0402	23.8695	23.5628	23.7326	23.9193	24.1046	24.204	24.1365	24.0077	23.8798	23.7579	23.7633	23.938	23.935	23.7827	23.7213	24.2706	23.8263
Q8N461	FBXL16	F-box/LRR-repeat protein 16	Excitatory neuron	12	12	24.8	51.657		1.41054	0.101051	-0.255877	-2.15423	26.6381	26.1004	26.3526	26.7817	26.5735	26.6979	26.541	26.147	26.1992	26.4225	26.5548	26.4331	26.3679	26.3255	26.38	26.3302	26.4072	26.2208	26.1199	26.0819	26.1714	26.4524	26.391	26.651	26.1284	26.2905	24.5343	26.3717	26.162	26.124	26.3597	26.1803	26.1555	26.2586
Q8NDH6	ICA1L	Islet cell autoantigen 1-like protein	Excitatory neuron	6	4	12	54.406		0.0267552	0.970314	0.0107249	0.0755429	22.2428	23.0364	22.7296	23.1942	22.9064	22.7384	22.7568	22.5825	22.6903	22.5632	22.8045	22.2293	22.1718	23.1609	23.1206	23.1421	22.7944	22.5776	22.4929	22.7828	23.0276	23.1362	23.0192	23.3592	22.9602	22.9294	22.446	22.7346	22.8898	22.3789	22.5693	22.3168	21.2717	23.2171
Q8WXF7	ATL1	Atlastin-1	Excitatory neuron	29	28	58.1	63.543		0.845316	0.273402	0.111064	1.50245	27.9878	28.1213	28.1926	27.9769	27.8094	28.1458	28.1583	27.9796	28.2359	28.1165	28.165	28.1252	27.949	28.166	27.7851	28.049	28.3817	28.1857	28.2291	27.9637	28.4554	28.3817	28.1597	28.4689	28.2619	28.2544	27.5176	28.0831	28.5186	28.2972	28.0862	28.3216	27.7178	27.9353
Q969R2	OSBP2	Oxysterol-binding protein 2	Excitatory neuron	6	4	8.4	101.26		0.820724	0.285123	-0.232106	-1.47083	22.7754	22.2336	22.6409	21.9616	21.1371	22.2148	22.3274	22.7159	22.628	22.64	22.5047	22.1996	22.8448	22.0944	21.5765	22.4976	22.1538	21.9595	21.9367	21.8858	22.0604	22.4725	21.5489	21.1594	22.0991	22.1266	23.2647	22.1701	22.088	22.1959	21.9032	22.3747	21.4026	21.9837
Q96BS2	TESC	Calcineurin B homologous protein 3	Excitatory neuron	7	7	29.4	24.75		1.63261	0.069189	-0.38488	-2.38257	23.2683	21.9909	22.721	23.4864	23.2277	23.7114	23.4024	22.7522	22.9765	23.2753	22.8882	22.9599	23.309	23.377	23.5063	22.4386	23.2768	22.7171	22.9541	22.5038	22.7888	22.6917	22.7876	23.6995	22.6119	22.643	23.0694	23.618	22.6458	22.7755	21.887	22.7286	21.5586	22.6376
Q96CV9	OPTN	Optineurin	Excitatory neuron	13	13	23.1	65.921		0.0136109	0.984987	-0.00405407	-0.0389835	24.0157	24.0407	23.7695	24.5655	24.1127	24.1376	23.7164	24.1549	24.0799	24.3117	24.718	23.7029	23.2831	24.1562	23.9032	24.253	24.1818	24.0874	24.0908	23.9467	23.9204	23.5843	23.8051	23.6232	24.3853	23.7662	24.2428	23.7158	24.4623	24.1769	23.989	24.3193	24.0504	24.1684
Q96CW9	NTNG2	Netrin-G2	Excitatory neuron	4	4	6.2	59.798		1.45208	0.0954144	0.553103	2.19785	23.6604	23.581	22.8033	22.2975	22.7729	22.0725	22.7298	22.7534	22.5276	23.3041	22.8237	22.7294	22.5853	23.32	22.8352	23.3344	23.4681	22.2667	23.0311	23.2549	22.7571	23.2798	23.1735	23.7	23.3391	23.6287	26.7627	22.9568	22.7537	23.4275	23.1756	23.4169	23.7889	23.2018
Q99471	PFDN5	Prefoldin subunit 5	Excitatory neuron	6	6	54.5	17.328		0.535008	0.463657	0.155382	1.072	23.438	23.5242	23.294	22.977	22.8953	23.3449	23.2617	23.2503	23.8058	24.1751	22.8541	23.5005	22.6701	23.4842	23.0275	22.7763	23.9453	24.2508	23.6618	23.3465	23.5479	23.8292	23.2523	22.506	23.4882	23.7962	23.7579	23.1927	23.5664	23.3081	23.5425	23.8183	23.3826	22.6865
Q99685	MGLL	Monoglyceride lipase	Excitatory neuron	11	11	55.1	33.261		0.095588	0.890622	-0.0206456	-0.252279	26.5931	26.5453	26.3334	26.336	26.072	26.5759	25.9618	26.6134	26.4407	26.0718	26.5285	26.1771	26.0009	26.372	26.0985	26.261	26.423	26.4661	26.1025	26.4508	26.1725	26.2099	26.2916	26.4887	26.2868	26.4861	25.5192	26.0497	26.4313	26.4724	26.4707	26.4987	26.4007	26.1053
Q99726	SLC30A3	Zinc transporter 3	Excitatory neuron	9	9	22.7	41.945		0.524931	0.472203	-0.111444	-1.05664	26.926	26.7718	27.0217	27.2052	27.172	26.7891	27.1055	26.722	26.9876	27.7671	27.2663	27.1854	27.131	26.9502	26.8721	26.8666	27.1171	26.7677	26.5914	26.9903	27.0278	27.216	27.0005	27.5606	26.8999	26.8979	25.9169	26.8483	27.3779	27.1406	27.0154	26.8834	26.7347	27.1351
Q9BQT9	CLSTN3	Calsyntenin-3	Excitatory neuron	5	5	7.8	106.1		0.252945	0.722228	-0.135225	-0.591199	23.4701	22.484	22.982	22.9418	22.6244	22.7869	22.9866	22.4778	22.6747	22.465	22.7937	21.909	22.5652	22.4523	22.7436	22.7158	22.7063	21.981	22.838	22.7674	22.7127	22.6635	21.9555	22.3702	22.8623	22.7505	24.9407	23.3842	20.4651	22.6452	22.2244	22.2551	22.1285	22.1832
Q9HCB6	SPON1	Spondin-1	Excitatory neuron	9	9	14.5	90.973		1.03345	0.197912	-0.184485	-1.73376	23.9637	24.0407	24.5592	24.0461	23.5869	24.1787	24.7559	23.9307	24.0121	23.4553	23.9936	23.7873	23.6118	24.359	24.3996	23.991	24.0756	23.3479	23.4668	23.5768	23.971	23.5707	24.2372	23.8386	23.9819	23.9231	23.8415	24.2936	24.0504	23.9152	23.5665	23.9469	23.724	24.038
Q9HCH3	CPNE5	Copine-5	Excitatory neuron	20	10	33.6	65.733		0.52181	0.474641	-0.167877	-1.05187	25.3957	25.5676	25.7544	25.4763	25.8634	25.6635	25.4505	25.4828	26.131	26.1629	25.7306	26.1334	24.638	25.3621	25.7019	25.7736	25.7289	25.5088	25.608	25.8044	25.1238	25.4008	25.5018	25.6525	25.5737	25.7037	23.4501	25.4071	25.4253	25.5707	25.6122	25.5878	25.7369	25.6912
Q9NYB9	ABI2	Abl interactor 2	Excitatory neuron	20	11	31.2	55.663		0.105867	0.880375	0.0304753	0.276859	28.2491	28.4071	28.1907	28.3588	28.3683	28.1676	28.295	28.1193	28.217	27.8697	28.2033	28.29	27.458	28.1066	28.2929	28.4633	28.5142	28.1589	28.0255	28.1071	28.3259	28.4652	28.3567	28.6243	28.3304	28.2673	26.9122	27.8954	28.3308	28.0454	28.1216	28.0974	28.5541	28.2686
Q9UPR0	PLCL2	Inactive phospholipase C-like protein 2	Excitatory neuron	17	16	18.7	125.86		0.146148	0.83092	0.0296594	0.369413	24.9795	24.6374	24.8849	24.9522	24.5603	24.7799	24.873	24.6215	25.0052	24.6357	24.7472	24.8476	24.4966	24.774	24.7992	24.8045	25.1043	24.7046	24.8527	24.6107	24.9116	24.9991	24.9729	25.0872	24.8361	24.8839	23.8653	24.6359	25.1674	24.8223	24.8451	24.8132	24.6339	24.6988
Q9Y2H0	DLGAP4	Disks large-associated protein 4	Excitatory neuron	17	16	19.9	108.01		1.08927	0.178094	0.173696	1.79923	24.5121	24.5354	23.6773	24.2764	24.0975	24.3467	24.3802	24.0413	23.7318	23.7342	24.0132	23.7655	24.4028	23.9706	23.9136	24.3131	24.0341	24.1524	24.6107	24.5704	24.4626	24.7235	24.3211	24.0223	24.4593	23.8894	24.4125	23.7212	24.3724	23.9601	24.1272	24.2529	24.4654	24.2013
Q9Y2H5	PLEKHA6	Pleckstrin homology domain-containing family A member 6	Excitatory neuron	6	6	6.6	117.13		0.199567	0.776221	-0.060773	-0.484136	23.9419	23.4005	23.6888	24.0376	24.4144	24.4541	24.2446	23.6983	23.7219	23.7745	24.4255	23.8794	23.8804	23.466	24.2974	23.7311	23.972	23.6099	23.6632	23.9542	23.7957	23.9402	24.1466	24.2342	23.9418	23.8521	22.7136	24.6104	24.012	23.9979	24.1158	23.6033	23.8518	24.2451
Q9Y2I1	NISCH	Nischarin	Excitatory neuron	8	8	5.5	166.63		1.65003	0.0671152	-0.225456	-2.40001	23.3645	23.1889	23.5001	23.6253	23.1921	23.6243	23.0655	23.5763	23.5065	23.091	23.3797	23.2603	23.1747	22.843	23.3151	23.1866	23.0378	23.2828	23.057	23.0826	22.7901	23.3176	23.0339	23.6594	22.8115	23.273	23.4241	23.3707	22.2913	22.904	22.8803	22.8831	23.3336	23.0595
Q9Y3P9	RABGAP1	Rab GTPase-activating protein 1	Excitatory neuron	21	19	19.8	121.74		1.65618	0.0664181	-0.194752	-2.40616	24.6537	24.72	24.9359	24.9882	24.9695	25.2438	24.9306	25.1253	24.7241	24.8534	25.1559	24.758	24.6064	24.8858	24.7963	24.9859	24.6821	24.7035	24.6495	24.4387	24.9552	24.9971	24.7538	24.7425	24.8858	24.7434	23.8542	24.607	24.9214	24.47	24.8052	24.4911	24.885	24.6343
A3KMH1	VWA8	von Willebrand factor A domain-containing protein 8	Inhibitory neuron	9	9	5.5	214.82		0.942753	0.230858	-0.219175	-1.62445	22.8288	22.5111	22.6611	23.2125	23.5188	23.4312	23.6464	22.4988	23.0228	23.3137	22.9032	23.2843	23.1306	22.8018	23.8229	23.0233	22.7507	22.7367	22.7911	22.8462	22.6803	23.3339	23.4546	22.8941	22.7158	23.1384	23.1659	23.195	22.745	22.5468	22.2452	22.1106	23.6112	22.8623
O00764	PDXK	Pyridoxal kinase	Inhibitory neuron	17	17	58.7	35.102		0.939408	0.231941	-0.227353	-1.62035	27.9023	28.0202	27.7013	27.7032	27.9367	27.9158	27.5228	27.8738	27.9352	27.7717	27.9654	27.7536	27.0382	27.8365	27.844	27.8551	27.8204	27.9196	27.5959	27.4696	27.7305	27.4961	27.5275	28.0497	27.5774	27.729	25.6371	27.5393	27.7473	27.4203	27.3743	27.5833	27.8323	27.6215
O14525	ASTN1	Astrotactin-1	Inhibitory neuron	14	14	15.6	144.91		0.486274	0.502799	0.124973	0.996713	24.4203	24.9389	24.8423	25.0743	24.5176	24.5934	25.1333	24.0322	24.3352	24.2624	24.691	24.7478	23.9237	24.8703	24.6933	24.6813	24.9209	24.8586	24.449	24.6425	24.6507	25.2884	24.8752	24.9155	24.8109	24.9247	23.6017	24.2283	25.1571	25.0681	24.7042	24.8235	24.5616	24.7086
O75592	MYCBP2	E3 ubiquitin-protein ligase MYCBP2	Inhibitory neuron	15	15	4.1	513.63		0.45362	0.527763	-0.133576	-0.944745	23.2393	24.3096	23.1399	22.6208	23.2254	23.6331	23.7282	23.5663	22.74	23.4171	23.2131	23.6448	23.7182	23.0007	23.0702	23.0091	22.8755	22.482	22.6212	23.5998	23.2037	23.0441	22.9501	23.3522	23.7135	23.647	24.0896	23.1005	22.981	23.0982	23.479	23.4777	23.2924	23.1166
O75962	TRIO	Triple functional domain protein	Inhibitory neuron	53	45	20.2	346.9		0.73315	0.331419	-0.291718	-1.35514	27.5562	27.3998	27.6953	27.8194	27.5314	27.5116	27.8694	27.6113	27.4944	27.3575	27.6479	27.4383	27.2065	27.5134	27.5787	27.4148	27.6013	27.35	27.2613	27.1766	27.5139	27.5246	27.6678	27.2364	27.8106	27.379	23.9602	27.1589	27.6183	27.5155	27.4999	27.3409	27.2891	27.5641
O95352	ATG7	Ubiquitin-like modifier-activating enzyme ATG7	Inhibitory neuron	14	14	22.5	77.959		0.0828348	0.908032	-0.0183192	-0.221187	24.2484	24.1381	24.1744	24.0202	24.2847	24.6987	24.0388	24.4834	24.291	24.4445	24.3144	24.4884	24.3456	24.221	23.951	24.3264	24.6542	24.2827	24.3617	24.3456	24.0626	24.5379	23.6493	24.4823	24.2307	24.147	24.131	24.3566	24.4236	24.5115	24.2962	24.3587	23.6283	24.1131
P05937	CALB1	Calbindin	Inhibitory neuron	10	9	44.8	30.025		0.637392	0.391313	0.236428	1.22245	23.7333	24.1139	23.6821	23.6356	23.1263	23.6336	23.7248	24.107	23.3865	23.9316	24.0496	24.3817	23.3935	24.6376	22.9987	22.9306	23.6616	24.9091	24.4799	25.03	24.5649	24.216	23.2485	24.0955	23.4852	24.467	24.8139	23.747	24.1372	23.9615	24.0077	24.1366	22.9289	23.2831
P13797	PLS3	Plastin-3	Inhibitory neuron	12	7	23	70.81		1.73439	0.0584103	-0.275156	-2.4836	24.7702	24.0431	24.3592	24.5493	24.1577	24.7198	24.4741	24.8615	24.2325	24.6598	24.3493	25.0949	24.8758	24.0792	24.188	24.0095	24.0857	24.4568	24.5227	24.6862	24.231	23.9052	23.483	24.4375	24.2042	24.4418	24.0903	24.8652	24.0122	23.9929	24.0937	24.4481	24.0255	24.1723
P13861	PRKAR2A	cAMP-dependent protein kinase type II-alpha regulatory subunit	Inhibitory neuron	22	19	64.9	45.518		1.44774	0.0960987	0.210527	2.19332	27.8366	28.2475	27.8113	27.3017	27.2217	27.5147	27.6572	28.1185	27.5993	27.9283	27.4911	27.8288	26.8917	27.9638	27.4237	27.7713	27.9582	28.2772	27.951	27.926	28.1217	27.8591	27.7227	27.5167	27.9544	27.9461	27.7248	27.501	27.8227	27.9394	27.6797	28.0521	27.8676	27.8671
P21359	NF1	Neurofibromin	Inhibitory neuron	33	33	12.8	319.37		0.734472	0.33054	-0.241599	-1.35692	25.3354	25.1109	25.2703	25.7522	25.3405	25.7162	25.712	25.2878	25.4265	25.4495	25.5216	25.371	25.5346	25.3973	25.3459	25.3335	25.4001	25.2222	25.1943	25.1181	25.3054	25.6773	25.6898	25.8893	25.4372	25.3819	22.7068	25.7454	25.4567	25.3794	25.1478	24.7984	24.8602	24.9896
P50150	GNG4	Guanine nucleotide-binding protein G(I)/G(S)/G(O) subunit gamma-4	Inhibitory neuron	1	1	21.3	8.3887		1.53662	0.0808429	-0.477703	-2.2853	25.998	23.8159	25.5701	25.9329	25.3583	25.7614	26.2259	26.5754	25.0893	24.8375	25.7878	25.4315	25.9391	25.2985	25.3024	24.8551	25.1918	25.7765	25.1453	24.6532	25.1292	24.9503	24.9711	24.1326	25.6677	24.9172	24.5799	24.2028	25.2221	25.8895	26.0537	25.3325	24.0918	25.1987
P55809	OXCT1	Succinyl-CoA:3-ketoacid coenzyme A transferase 1, mitochondrial	Inhibitory neuron	29	29	62.5	56.157		0.931527	0.234258	0.137562	1.61065	29.1892	29.6455	29.6683	29.3742	29.0573	29.036	29.4884	29.4238	29.3352	29.2268	29.1492	29.5534	29.1356	29.7359	29.4711	29.6074	29.8294	29.6028	29.3106	29.3839	29.6472	29.5689	29.7057	29.4922	29.7942	29.6187	28.7586	29.0625	29.6448	29.55	29.3566	29.7405	29.5737	29.3199
Q13813	SPTAN1	Spectrin alpha chain, non-erythrocytic 1	Inhibitory neuron	301	300	81.6	284.54		0.694048	0.350136	0.0769077	1.3018	33.3229	33.7229	33.5142	33.5287	33.4742	33.5117	33.5138	33.4324	33.5921	33.6544	33.4586	33.5267	33.1639	33.6286	33.5186	33.6409	33.7961	33.645	33.4868	33.325	33.6992	33.6475	33.5424	33.7962	33.722	33.6015	32.9372	33.593	33.762	33.5575	33.4599	33.65	33.5602	33.6198
Q15075	EEA1	Early endosome antigen 1	Inhibitory neuron	30	30	23.7	162.46		0.352695	0.620489	-0.0629916	-0.775187	25.6176	25.4385	25.8147	26.2302	26.0144	26.1454	26.2	25.6402	25.7945	25.731	26.1049	25.8703	25.949	25.8902	25.8831	25.7146	25.8514	25.5716	25.6761	25.8708	25.9096	25.9334	25.8144	26.3863	25.874	25.9927	25.5804	26.0987	26.142	25.6784	25.8288	25.7221	25.2669	25.7683
Q2Y0W8	SLC4A8	Electroneutral sodium bicarbonate exchanger 1	Inhibitory neuron	10	5	10.7	122.94		0.0643478	0.929262	-0.0161435	-0.174865	22.8801	22.6438	22.8589	23.0967	23.3391	22.8994	22.9624	22.919	22.8699	23.1571	23.1598	22.6924	22.98	22.4399	23.2149	22.9806	22.9577	22.2641	22.7086	23.0894	23.0694	22.7284	23.1833	23.6995	22.8393	22.6847	23.1074	22.9033	23.0144	22.7516	22.6141	23.1161	22.8985	22.9599
Q53GQ0	HSD17B12	Very-long-chain 3-oxoacyl-CoA reductase	Inhibitory neuron	8	8	37.5	34.324		0.945752	0.229774	0.373369	1.62813	23.9228	24.2869	23.153	21.068	23.242	23.9877	23.6955	24.332	24.015	24.3117	24.0408	24.521	22.5853	24.3541	23.9002	23.3966	23.7684	24.0266	24.4531	23.7028	24.3615	24.6296	24.1513	24.8661	23.821	24.2025	24.126	23.8333	24.1628	24.3863	23.3562	24.2032	23.6612	24.1787
Q5SYC1	CLVS2	Clavesin-2	Inhibitory neuron	14	11	41	37.999		0.380052	0.594432	-0.0475597	-0.822607	26.2706	26.1032	26.3829	26.2544	26.3319	26.1889	26.3724	26.0456	26.4741	26.092	26.2892	26.0429	25.9025	26.3447	26.3019	26.3368	26.4023	26.1241	26.0728	25.7998	26.1981	26.0768	26.1687	26.5387	26.2934	26.1536	25.8117	26.1976	26.2432	26.0803	26.2265	26.1992	26.2528	26.223
Q5TCZ1	SH3PXD2A	SH3 and PX domain-containing protein 2A	Inhibitory neuron	6	6	7.2	125.29		0.10178	0.884769	0.0980315	0.267136	23.3419	23.8983	20.8718	22.8331	25.0629	22.915	23.1334	23.2054	22.1935	23.2467	23.4068	22.2345	24.5586	21.4735	21.9923	20.9383	22.6314	22.8401	22.3014	25.184	23.2734	23.2341	21.5489	22.9458	22.9197	22.7443	24.2925	22.7919	22.4182	22.9599	24.2447	22.6386	23.3246	24.8298
Q6MZT1	RGS7BP	Regulator of G-protein signaling 7-binding protein	Inhibitory neuron	3	3	16.7	28.962		0.238581	0.736233	0.0691347	0.563053	23.6619	24.4599	23.6588	23.8103	23.7373	23.7885	23.8408	24.6916	23.6926	23.6618	23.8623	24.0019	23.1636	22.6996	24.2741	23.8886	24.0007	23.5364	23.9795	23.5629	23.7501	24.1825	23.6574	24.134	23.9906	23.9102	23.4765	23.5835	23.9654	23.9587	23.8024	23.9393	24.1515	24.0493
Q7Z6G3	NECAB2	N-terminal EF-hand calcium-binding protein 2	Inhibitory neuron	8	8	25.4	43.193		0.0145074	0.984397	-0.00612245	-0.04151	25.426	24.6674	25.1545	25.5295	25.5195	24.9752	25.9405	25.3948	24.88	26.4088	25.3321	26.0103	25.3316	24.8743	25.0053	25.2702	24.8257	25.4232	24.7537	25.2456	25.5317	25.5425	25.6127	25.6749	25.3633	25.7125	26.031	25.3584	25.2636	25.215	25.4404	25.7203	24.3597	25.4422
Q86VS8	HOOK3	Protein Hook homolog 3	Inhibitory neuron	15	15	23.7	83.125		0.217017	0.756622	-0.0404923	-0.519898	24.7367	24.4308	24.6043	25.2559	25.0344	24.7951	25.0656	24.5607	24.5627	24.529	24.6191	24.7034	24.7063	24.0222	24.8426	24.6918	24.7223	24.6241	24.3911	24.6	24.6654	24.8377	25.0251	24.723	24.748	24.5361	24.3573	24.7013	24.8057	24.4958	24.6809	24.5573	24.6774	24.6507
Q8WZ42	TTN	Titin	Inhibitory neuron	22	22	0.8	3816		0.00195817	0.99791	-0.000776512	-0.00568254	25.7054	25.4644	25.5561	25.1297	24.7488	24.4813	25.1776	25.1101	25.2029	25.6183	25.319	25.8418	25.253	25.3616	25.6502	25.3319	25.5489	25.5929	25.1891	24.7083	25.6233	26.0235	24.4596	25.871	24.5721	25.6192	24.82	25.288	25.364	25.3596	25.6369	25.2872	25.3405	25.2017
Q92896	GLG1	Golgi apparatus protein 1	Inhibitory neuron	13	13	10.5	134.55		0.575063	0.433507	-0.139754	-1.13203	24.3176	23.4615	24.078	24.3223	23.9605	23.9951	24.2667	23.355	23.7478	23.1599	23.928	23.949	24.3005	23.7757	23.7185	23.7295	23.6393	23.9491	23.4891	23.5593	23.6606	23.9676	23.7596	23.9061	23.8193	23.6625	23.8526	24.6109	23.9192	24.2359	23.5993	23.582	22.7984	23.4964
Q96B97	SH3KBP1	SH3 domain-containing kinase-binding protein 1	Inhibitory neuron	7	7	11.7	73.125		0.810471	0.290233	0.111064	1.45753	23.3084	23.1966	23.3438	23.7198	23.6182	23.7309	23.2397	23.6549	23.101	23.2797	23.5057	23.1041	22.98	23.1741	23.1263	23.7554	23.2945	23.2323	23.5687	23.481	23.5522	23.397	23.4179	23.571	23.4397	23.3449	23.6381	23.7948	23.1353	22.981	23.4998	23.4427	23.4536	23.5491
Q96D71	REPS1	RalBP1-associated Eps domain-containing protein 1	Inhibitory neuron	8	7	12.8	86.661		0.863172	0.264825	0.0925936	1.5252	23.221	23.3462	23.4507	23.5469	23.4641	23.3631	23.4234	23.16	23.4516	23.3331	23.4977	23.4285	23.0081	23.2704	23.4	23.3711	23.3091	23.3683	23.4605	23.8715	23.4955	23.5138	23.521	23.8221	23.441	23.508	23.1921	23.3307	23.5305	23.1592	23.1556	23.6894	23.303	23.5123
Q9C0D3	ZYG11B	Protein zyg-11 homolog B	Inhibitory neuron	6	6	10.3	83.92		1.15608	0.157995	-0.297595	-1.87595	22.6586	23.084	22.8517	23.0119	22.8301	23.0857	22.7031	23.0327	22.867	22.6322	21.8479	22.5882	23.5711	22.4074	22.8515	22.7661	22.5152	22.6828	22.5971	22.8799	22.3043	22.4855	23.1013	22.3354	22.8632	20.928	21.6031	22.7505	22.3844	23.125	22.7793	22.6586	22.2646	22.5509
Q9H254	SPTBN4	Spectrin beta chain, non-erythrocytic 4	Inhibitory neuron	61	57	30.1	288.98		0.496875	0.49482	-0.192345	-1.01331	25.6378	26.4929	26.5779	26.9348	27.0794	26.8906	26.8249	26.3212	27.2791	26.6126	26.8783	26.4524	26.3452	26.5005	26.9895	26.9765	26.9006	25.9949	26.3896	26.2094	26.3005	26.5384	26.6046	26.8248	26.6614	26.7078	24.1206	27.211	26.6263	26.4812	26.4167	26.3148	27.0155	26.4859
Q9H7B4	SMYD3	Histone-lysine N-methyltransferase SMYD3	Inhibitory neuron	5	5	13.1	49.097		1.55425	0.0786699	-0.300431	-2.30331	23.4087	22.4564	23.2222	23.5838	23.1858	23.0248	23.3784	23.039	22.7509	23.2336	23.1429	22.4745	22.018	22.4666	22.9279	22.8974	22.8256	22.0423	22.509	22.56	22.2659	22.6246	22.7354	23.1463	22.6993	22.6438	23.3427	22.7858	22.1197	22.3163	22.4925	22.8114	22.7191	22.8852
Q9HB21	PLEKHA1	Pleckstrin homology domain-containing family A member 1	Inhibitory neuron	6	6	13.6	45.553		1.28079	0.126075	-0.256292	-2.01486	23.4409	22.9715	23.1895	23.5409	23.5746	24.1423	23.4427	23.6288	23.3964	23.3821	23.5268	23.4459	23.6047	23.0295	23.5309	23.3008	22.803	22.9549	23.3801	23.7359	23.142	22.7872	22.7071	22.8961	22.9755	22.9227	24.0896	24.1658	23.2671	23.0493	23.5844	23.1272	22.7552	23.16
Q9P0K1	ADAM22	Disintegrin and metalloproteinase domain-containing protein 22	Inhibitory neuron	10	10	12.9	100.43		0.818371	0.286555	0.140724	1.46778	23.736	24.3438	24.0155	24.1472	23.6805	24.2091	24.2529	23.974	23.8854	23.7214	24.2042	23.6777	24.2091	24.0688	23.9018	23.6983	23.7217	23.8521	24.5787	24.0973	24.3915	24.245	23.7837	24.4713	24.2644	24.2484	23.9244	24.0643	24.4406	24.6035	24.4301	24.2934	23.6139	23.986
Q9UP83	COG5	Conserved oligomeric Golgi complex subunit 5	Inhibitory neuron	7	7	8.9	92.742		0.528466	0.469052	-0.110781	-1.06204	22.3643	22.5676	22.6719	23.0372	22.8293	23.0116	22.7994	22.227	22.5635	22.2104	22.7224	22.4648	22.6405	22.4338	22.4763	22.6773	22.2546	22.2768	21.9487	22.0069	22.4834	22.4688	22.8902	22.1786	22.4023	22.3376	23.3427	22.9527	22.4769	22.4177	22.5862	22.3387	22.4685	22.8119
Q9Y3S1	WNK2	Serine/threonine-protein kinase WNK2	Inhibitory neuron	21	18	12.4	242.67		1.52323	0.0833555	-0.169739	-2.27156	24.9197	24.5982	24.8193	24.9965	25.0135	25.2677	24.9906	25.2912	25.1142	25.0381	25.1996	24.9188	24.9642	24.7052	25.1329	24.9838	25.0112	24.8135	24.7146	24.4631	24.911	24.9891	25.0895	25.233	24.8501	24.8438	24.2036	25.0275	24.84	24.819	24.8998	24.6561	24.6545	24.7337
P01024	C3	Complement C3	Microglia	52	52	35.2	187.15		0.104164	0.883116	-0.0653043	-0.272814	26.9622	25.5971	27.3713	26.654	26.4012	26.4801	26.9334	26.5636	26.685	26.3077	27.0069	28.4975	27.4397	28.0121	26.91	26.5354	27.0884	27.7017	27.6112	25.9033	26.0582	26.7939	27.0794	26.9247	26.7432	27.3039	24.9517	27.1298	27.2278	27.2446	26.7761	27.8416	26.4853	26.8669
Q13492	PICALM	Phosphatidylinositol-binding clathrin assembly protein	Microglia	15	13	24.4	70.754		0.612483	0.40697	-0.157026	-1.18673	24.7499	24.875	24.8578	24.874	25.1979	25.0696	25.1748	24.5618	24.6586	24.8899	25.0958	24.4878	25.6793	24.6919	24.1608	24.4824	24.9926	24.893	24.1917	24.7699	24.885	24.9002	24.6929	25.2388	24.4138	25.1248	23.391	24.889	24.7962	24.7163	24.625	24.9831	24.8091	24.7199
Q7L576	CYFIP1	Cytoplasmic FMR1-interacting protein 1	Microglia	41	17	35.1	145.18		0.239484	0.736208	-0.106429	-0.564836	26.9111	26.968	26.9699	27.0578	27.0933	26.8943	27.1649	27.014	26.5802	26.3539	26.8156	26.6344	26.6755	27.0584	26.6486	26.8874	27.2267	26.918	26.8654	26.9005	26.9394	27.0095	27.02	27.0656	26.7577	26.8539	24.007	26.5235	27.0838	26.7514	26.2951	27.1376	27.0865	26.9126
O00305	CACNB4	Voltage-dependent L-type calcium channel subunit beta-4	Neuron	12	6	28.7	58.169		0.182415	0.792169	-0.0538653	-0.4482	25.2438	25.1208	25.2909	25.4673	25.6258	25.4459	25.7041	25.2601	25.3574	25.6268	25.5912	24.9529	24.6296	25.3309	25.7571	25.5042	25.486	25.1622	25.0395	24.9094	25.4135	25.4535	25.2677	25.3314	25.5211	25.2326	24.0208	25.7025	25.4369	25.4803	25.4186	25.1854	25.8511	25.4057
O00483	NDUFA4	Cytochrome c oxidase subunit NDUFA4	Neuron	5	5	46.9	9.3697		0.135986	0.844803	-0.114841	-0.346597	26.2293	25.1103	23.8544	24.8023	25.1561	25.3033	24.4092	27.074	24.7805	25.8064	26.4664	25.4703	25.3314	24.6136	24.2381	24.3562	23.932	25.7694	25.7105	25.829	25.2314	25.07	23.5747	24.4983	24.2463	25.0699	25.2788	23.8733	25.1059	27.1147	27.5902	24.876	24.8091	25.5005
O00555	CACNA1A	Voltage-dependent P/Q-type calcium channel subunit alpha-1A	Neuron	16	14	10.3	282.56		0.486612	0.502935	0.147781	0.997244	24.2774	23.8838	23.3972	24.2745	24.5784	23.6373	23.7826	23.396	23.3919	23.5751	23.981	23.0086	23.3487	23.9468	24.4376	24.2954	24.2813	23.0189	23.532	23.8216	24.29	23.6762	24.3026	24.7717	23.8328	24.2024	23.3301	23.7375	23.8302	24.0367	23.8476	23.7435	24.2235	24.1289
O14490	DLGAP1	Disks large-associated protein 1	Neuron	16	15	20	108.87		0.380455	0.594124	-0.0731705	-0.823296	26.0606	25.3415	25.7954	25.831	26.2965	25.859	25.9139	25.8239	26.0332	25.9838	25.9604	26.0084	25.4994	25.6859	25.7911	26.1315	26.0085	25.4581	25.642	25.5159	25.802	26.0534	25.854	26.186	25.7207	25.7975	25.0145	25.7533	25.9859	25.7423	25.9451	25.5251	25.9099	25.8839
O14578	CIT	Citron Rho-interacting kinase	Neuron	35	35	19	231.43		0.337507	0.635155	-0.0526451	-0.748341	26.747	26.458	26.5088	26.8742	27.1497	26.9378	27.0017	26.5714	26.3285	26.8901	26.7339	26.7098	26.4635	26.6122	26.7843	26.733	26.7848	26.5067	26.3675	26.5073	26.7701	26.7191	26.7878	26.754	26.8448	26.7798	26.2604	26.8443	26.7529	26.4404	26.6534	26.4813	26.7515	26.9037
O14827	RASGRF2	Ras-specific guanine nucleotide-releasing factor 2	Neuron	17	17	17.5	140.76		0.192891	0.781222	0.0514019	0.470242	25.1834	24.9806	24.9779	25.1685	25.1823	25.3706	25.0723	25.0477	25.1634	24.9257	24.5742	24.7687	24.4194	25.2178	24.6799	25.1039	25.1446	24.5795	25.0088	24.5156	25.1772	25.4404	25.2201	25.6239	24.9231	25.3656	24.77	25.7671	25.032	24.5368	24.7862	25.0164	24.9066	24.7199
O14910	LIN7A	Protein lin-7 homolog A	Neuron	15	9	49.4	25.996		1.15335	0.158865	-0.15909	-1.87285	27.9916	27.7538	28.1251	28.1294	28.1467	28.0076	28.3352	27.8884	27.9391	27.9162	27.8791	27.8898	27.9558	27.3862	28.0574	27.9877	27.825	27.6528	27.8549	27.732	27.7684	27.7218	28.0387	27.5831	27.8258	27.8471	27.4877	27.7236	27.524	27.8829	27.8694	27.2898	28.5898	28.0145
O14994	SYN3	Synapsin-3	Neuron	22	20	57.1	63.302		0.221713	0.753747	0.0740846	0.529391	26.0047	26.3647	26.311	26.3168	26.3147	26.0059	26.3535	26.2774	26.6079	26.723	26.2625	25.8218	25.5839	26.2413	26.1603	26.4923	26.4485	26.1648	25.6601	26.1523	26.3971	26.4315	26.5718	27.1786	26.4296	26.3967	24.8526	26.5397	26.2343	26.1635	26.0838	26.0942	26.9627	26.3961
O15075	DCLK1	Serine/threonine-protein kinase DCLK1	Neuron	39	37	48.2	82.223		0.973348	0.219622	0.140326	1.66176	29.5536	29.952	29.755	29.9874	29.5951	29.3423	29.6436	29.723	29.6577	29.2467	29.3749	29.543	29.1917	29.9153	29.5539	29.8596	29.9939	29.7099	29.6076	29.7089	29.8709	30.0309	29.9521	29.5785	29.915	29.9067	29.1565	29.1496	29.7922	29.766	29.6031	29.7911	29.9203	29.798
O43166	SIPA1L1	Signal-induced proliferation-associated 1-like protein 1	Neuron	14	13	9.4	200.03		0.480418	0.506223	-0.14049	-0.987487	22.894	23.1102	22.432	23.5177	22.6658	24.0404	23.2451	23.1	22.8745	22.9787	22.4314	23.1316	22.8994	22.8531	22.9333	23.24	23.2061	22.3468	23.0765	22.8057	22.7862	23.3187	23.1259	23.1731	22.2434	22.526	22.5617	22.687	23.2975	22.5286	22.6883	22.073	23.1996	23.5823
O60242	ADGRB3	Adhesion G protein-coupled receptor B3	Neuron	9	8	7.2	171.52		1.67731	0.0645014	-0.216959	-2.4272	24.2028	23.9855	23.6023	24.4243	24.4043	24.1457	24.5636	24.2726	24.0375	23.8298	24.2269	23.4121	23.885	24.3945	24.2984	24.1409	24.1871	23.6642	23.8224	23.6182	24.1988	24.0956	23.7725	23.8004	23.9476	23.9646	23.7431	23.5391	23.9512	23.7641	23.9026	23.9153	24.1602	23.8244
O60245	PCDH7	Protocadherin-7	Neuron	10	10	11.1	116.07		1.20446	0.145654	0.257369	1.93047	24.1777	24.221	24.3681	23.7192	23.6827	24.2805	24.1511	24.3205	24.1964	24.5102	24.2031	23.555	22.3698	23.9936	24.3149	23.9162	24.3097	24.0794	24.4663	23.7396	24.1296	24.3066	24.2652	24.4556	24.3943	24.4561	24.0208	24.3637	24.2016	24.4892	24.488	24.0309	24.4892	24.3688
O60359	CACNG3	Voltage-dependent calcium channel gamma-3 subunit	Neuron	6	4	17.1	35.548		0.268414	0.704334	0.101981	0.621002	24.3333	24.5384	24.1727	24.3899	23.696	24.546	24.3169	24.0362	23.449	22.9436	23.3757	23.581	23.8253	23.7364	23.8042	24.1419	23.9223	23.4264	23.4931	23.63	24.6025	24.744	23.2226	24.4907	24.2138	23.9961	24.575	23.5674	24.1084	23.7672	23.3644	24.2232	24.733	24.1257
O60861	GAS7	Growth arrest-specific protein 7	Neuron	15	15	32.8	54.371		0.100507	0.886103	-0.0203265	-0.264094	26.7677	26.2787	26.4504	26.7073	26.5565	26.8461	26.6794	26.7206	26.3903	26.393	26.5585	26.918	26.602	26.1669	26.4907	26.4719	26.5107	26.4447	26.5081	26.4384	26.652	26.7781	26.5602	26.8039	26.4708	26.7515	25.7741	26.4546	26.8252	26.5786	26.5721	26.7836	26.4321	26.603
O75525	KHDRBS3	KH domain-containing, RNA-binding, signal transduction-associated protein 3	Neuron	7	6	16.2	38.799		0.213583	0.760186	-0.0969338	-0.512923	24.2933	24.3839	24.8498	25.0576	24.6797	24.4079	23.9167	24.0075	23.728	23.3446	24.49	22.8935	24.6571	22.8095	23.9287	24.647	23.6592	24.325	24.4554	24.5009	23.2767	24.1297	23.3084	23.6352	23.7871	24.0655	23.7934	24.4217	23.8426	23.9299	23.597	23.8012	24.6353	24.1809
O75899	GABBR2	Gamma-aminobutyric acid type B receptor subunit 2	Neuron	18	18	21.3	105.82		0.433036	0.544579	-0.0662455	-0.911309	26.6886	26.5435	26.6695	26.9853	26.3565	26.7789	27.233	26.9977	26.5075	26.6206	26.6109	26.6518	26.6869	26.9639	26.5252	26.5191	26.5046	26.679	26.4956	26.5896	26.8018	26.9218	26.9476	26.2829	26.6092	26.9315	26.4316	26.4659	26.9018	26.7581	26.8169	26.6473	26.5391	26.603
O75914	PAK3	Serine/threonine-protein kinase PAK 3	Neuron	25	11	45.8	62.309		0.360186	0.614675	-0.079803	-0.788289	25.2705	25.1007	24.5991	24.9559	24.444	24.6914	25.0462	25.5797	24.4409	25.0563	24.8123	24.9749	24.605	24.6308	24.4934	24.4607	24.6342	25.0853	24.8767	24.9701	24.7843	24.9849	24.4269	24.9258	24.7988	24.7288	24.5884	25.0915	24.7956	24.6703	24.9042	25.0336	24.0474	24.7642
O94875	SORBS2	Sorbin and SH3 domain-containing protein 2	Neuron	29	29	26.9	124.11		0.114781	0.870089	-0.0285267	-0.297843	26.8315	26.8825	26.8297	27.1361	27.3443	26.9411	27.1334	26.4364	26.1633	26.9726	26.5264	26.7125	26.4178	26.6315	27.0816	26.9902	26.8185	26.4399	26.6465	26.9158	26.9883	26.9361	26.7154	26.6826	26.8631	26.7847	26.4156	26.3329	26.8088	26.5823	26.7494	26.6607	27.1913	27.1873
O94921	CDK14	Cyclin-dependent kinase 14	Neuron	8	7	17.7	53.056		0.354092	0.619728	0.0936531	0.777637	23.4087	23.2489	23.0059	22.9419	23.6483	23.4262	22.748	22.7975	23.8213	23.2503	23.4709	22.9324	23.5578	23.0368	23.4069	23.6996	22.8166	23.1415	23.5525	23.5807	23.317	23.3911	23.0062	24.1049	23.0705	23.5117	22.6858	23.9046	23.4243	23.0967	23.0803	23.0779	23.6951	23.3112
O95197	RTN3	Reticulon-3	Neuron	22	22	27.3	112.61		1.43544	0.098071	0.263177	2.18043	26.649	27.5599	26.7027	27.1008	26.6786	27.3356	26.8846	27.1555	27.1665	26.6811	26.8614	26.6562	26.9779	27.5615	27.0014	27.3103	27.2686	27.1485	27.5581	27.4421	27.8022	27.5975	27.0208	27.8367	26.9636	27.4138	26.3251	27.4856	27.0867	26.9248	26.7565	27.5203	27.4775	27.0271
O95502	NPTXR	Neuronal pentraxin receptor	Neuron	21	21	51.4	52.846		0.702327	0.345556	-0.25073	-1.31318	25.7022	24.4737	24.7364	25.1893	24.4357	24.4541	24.8924	24.8393	24.2913	26.6	25.4715	25.3565	24.6025	24.2165	24.7875	24.6603	24.2445	24.6026	24.4898	24.8516	24.4465	24.6012	24.5811	24.3715	25.0441	24.8284	26.1404	24.6107	24.4629	24.8578	25.2758	24.2411	23.8451	24.8762
P04075	ALDOA	Fructose-bisphosphate aldolase A	Neuron	43	40	84.1	39.42		0.955216	0.22722	0.146696	1.6397	31.9663	32.752	32.0731	31.8306	31.956	31.8843	31.9448	31.9696	32.4715	32.3717	31.7077	32.6018	31.8285	32.6274	32.1392	32.2471	32.445	32.5157	32.3653	32.1572	32.4527	32.3022	32.1924	32.5845	32.1218	32.4865	32.0837	32.2485	32.2444	31.9873	31.954	32.3031	32.3066	32.4801
P04156	PRNP	Major prion protein	Neuron	8	8	31.6	27.661		1.49217	0.08806	0.334238	2.23954	26.2006	25.6076	26.1206	26.1003	25.6153	24.3928	26.1846	25.6388	25.5733	25.9173	24.5665	25.9783	25.7966	25.86	24.8557	25.8173	25.85	25.8577	26.0897	26.2263	25.8704	25.9093	25.9086	25.1643	26.0387	26.0557	26.3572	26.1975	25.8416	26.1704	26.2106	25.9188	25.5826	26.2008
P04406	GAPDH	Glyceraldehyde-3-phosphate dehydrogenase	Neuron	44	43	95.5	36.053		1.24306	0.134971	0.205965	1.97338	32.4153	32.9479	32.5969	32.282	31.9642	31.8818	31.9267	32.548	32.4296	32.662	31.9567	32.7775	32.454	33.0157	32.3184	32.6844	33.0198	32.7698	32.7062	32.6148	32.4969	32.736	32.4562	32.9473	32.5329	32.7955	32.2314	32.1767	32.6314	32.6011	32.1176	32.7862	32.8348	32.5985
P05771	PRKCB	Protein kinase C beta type	Neuron	23	17	38	76.868		0.241172	0.733895	-0.0969607	-0.568163	26.8691	27.0009	27.1866	27.1422	27.2512	27.1369	27.2629	27.131	27.4571	26.9716	27.2981	27.1128	27.1544	27.2107	27.0952	27.1795	27.2561	26.9637	27.2051	26.8017	27.2761	27.4301	27.4911	27.5423	27.3185	27.2583	24.5058	27.3843	27.1005	27.1285	27.1186	26.8911	27.0664	27.1289
P08238	HSP90AB1	Heat shock protein HSP 90-beta	Neuron	66	39	65.6	83.263		1.0202	0.202816	0.114698	1.71802	30.3891	30.4328	30.5353	30.2738	30.1819	30.5966	30.0293	30.399	30.3978	30.3564	30.4043	30.4415	30.0312	30.5849	30.2451	30.5699	30.4438	30.6002	30.4748	30.3704	30.6038	30.4173	30.4834	30.5119	30.537	30.625	29.9035	30.4227	30.6236	30.282	30.1998	30.5159	30.9347	30.3716
P08247	SYP	Synaptophysin	Neuron	7	7	22.4	33.845		1.16808	0.154648	0.237488	1.88955	28.8048	28.8433	28.8828	29.1838	27.9793	28.7604	29.3174	28.5963	28.5698	28.258	28.2353	28.9035	28.5276	29.2793	28.1351	28.501	29.1814	28.6178	28.5963	28.7435	29.172	29.1397	28.9989	29.3556	28.8443	29.1308	28.8545	28.7448	29.4421	29.1872	28.8391	29.3263	28.3667	28.4875
P09936	UCHL1	Ubiquitin carboxyl-terminal hydrolase isozyme L1	Neuron	26	26	99.1	24.824		0.183502	0.790922	0.0418307	0.450501	31.208	31.3759	30.7803	30.7676	30.8129	31.0744	30.6814	31.2465	31.3597	31.3275	31.0478	31.3505	30.4691	31.3901	30.8307	31.2511	31.0142	31.2534	31.2579	30.9805	31.5818	31.1785	30.9161	31.0856	31.0435	31.3743	30.5913	30.8424	31.0376	30.9736	30.7123	31.4012	31.1595	31.0555
P11137	MAP2	Microtubule-associated protein 2	Neuron	134	134	69.6	199.52		0.165067	0.809994	-0.0611196	-0.411008	30.9009	31.5343	30.6702	31.2183	31.1814	31.3058	30.7218	30.9109	30.7913	30.4411	31.1099	30.1744	31.0103	30.5118	30.9864	31.056	30.1248	31.2942	31.5596	31.5884	31.1287	31.0695	29.9361	30.6129	30.934	30.876	30.6596	30.6802	30.3417	30.1289	30.4628	31.1288	31.2976	31.0194
P11532	DMD	Dystrophin	Neuron	12	12	3.7	426.74		0.206792	0.767668	-0.0580923	-0.499038	23.8832	23.9678	23.4887	23.267	23.278	23.5904	23.6859	23.396	23.2733	23.3037	23.5465	23.454	23.7872	23.9118	23.2597	23.755	23.98	23.4744	23.7183	22.882	23.8066	23.8146	23.1476	23.4768	23.3373	23.7596	23.7224	22.5527	23.9185	23.2661	22.9678	23.5641	23.7631	23.2406
P13073	COX4I1	Cytochrome c oxidase subunit 4 isoform 1, mitochondrial	Neuron	17	17	62.7	19.576		0.984787	0.21498	0.217444	1.67559	29.311	30.1051	29.5635	29.4517	29.734	29.6129	29.5243	29.2603	29.7044	29.198	29.2782	29.6338	28.9315	29.9279	29.6433	29.6996	29.9829	29.6522	29.7795	29.305	30.0982	30.1604	30.0898	30.2508	29.6948	30.0137	28.3869	29.6726	30.1203	29.7143	29.3027	29.9138	29.7348	29.5405
P13521	SCG2	Secretogranin-2	Neuron	11	11	20.3	70.94		0.416696	0.558476	-0.103573	-0.884371	24.6882	23.6493	24.1159	24.8926	24.3614	24.7458	24.6617	24.3627	24.2691	25.2336	24.5496	24.9203	24.5586	24.5902	24.6973	24.715	24.591	24.847	24.3898	24.0992	24.3419	24.4523	24.2288	23.6155	25.1397	24.301	24.2843	24.4862	24.5478	24.3744	24.6004	24.5837	24.4616	24.4811
P14625	HSP90B1	Endoplasmin	Neuron	50	48	59	92.468		0.0128436	0.985352	0.00297993	0.0368171	28.6222	28.8171	28.8855	28.4845	28.5612	28.7348	28.518	28.3342	28.3896	28.461	28.5035	28.8247	28.2915	29.0345	28.4843	28.6236	28.5557	28.7103	28.6077	28.2608	28.8465	28.6651	28.7155	28.9362	28.3437	28.9066	27.9872	28.5113	28.6935	28.4773	28.4971	28.6987	28.9737	28.3786
P14867	GABRA1	Gamma-aminobutyric acid receptor subunit alpha-1	Neuron	9	4	17.8	51.801		0.470682	0.513244	-0.162721	-0.972058	26.2518	26.3563	26.4622	27.1398	26.9996	27.0039	27.1964	25.9409	26.6529	26.5256	27.0272	26.698	26.8179	26.7179	26.9467	26.6253	26.5243	26.6648	26.4317	26.1365	26.4878	26.5697	26.6195	27.0008	26.6517	26.3818	24.4735	27.3253	26.9121	26.8679	26.8181	26.6768	26.7552	26.5858
P18507	GABRG2	Gamma-aminobutyric acid receptor subunit gamma-2	Neuron	9	8	16.1	54.162		0.922995	0.237522	0.161271	1.60012	24.6696	24.8104	25.0266	25.3127	24.7912	25.0257	25.3591	24.6253	24.9314	24.7221	24.5452	24.8711	24.1859	24.8662	24.9996	24.8571	24.9574	24.8302	24.7258	24.671	24.7341	25.4352	25.4561	25.2527	24.9507	25.2829	24.8466	25.3946	25.3204	25.037	24.7228	25.1281	25.1312	24.47
P20337	RAB3B	Ras-related protein Rab-3B	Neuron	9	6	47.9	24.758		0.175455	0.79909	-0.0641245	-0.433384	23.0729	22.9195	23.9605	23.9638	22.6669	22.7014	23.4107	23.6306	23.3444	23.9465	23.9102	23.8198	23.2953	23.5482	23.3412	23.1801	23.3531	23.6484	23.1434	23.648	22.9319	23.15	23.5642	23.1996	23.4331	23.4189	24.0896	23.2218	24.1204	23.7664	23.4502	23.5204	22.4329	22.7828
P21281	ATP6V1B2	V-type proton ATPase subunit B, brain isoform	Neuron	39	27	82	56.5		0.0553092	0.939385	-0.010267	-0.151641	30.2808	30.0994	30.1763	30.222	30.1398	30.1441	30.2052	29.8521	30.326	30.6152	30.2739	30.403	30.1308	30.1095	30.4195	30.3702	30.4108	30.2891	30.093	30.1693	30.1615	30.1089	30.0933	30.4742	30.2918	30.2158	29.4613	30.3125	30.3433	30.2518	30.2266	30.2568	30.3301	30.2484
P21579	SYT1	Synaptotagmin-1	Neuron	31	23	53.8	47.573		0.487162	0.502512	0.157825	0.998107	29.4807	29.695	29.5612	29.5407	29.0092	29.7109	29.6572	29.5777	29.4956	29.4913	29.3209	29.8971	29.2051	29.9348	29.1422	29.3452	29.8724	29.7306	29.5418	29.3823	30.2471	30.3057	29.6747	30.6103	29.4845	30.0046	28.0116	29.6045	30.2068	29.8812	29.3515	30.0664	29.2656	29.1903
P31323	PRKAR2B	cAMP-dependent protein kinase type II-beta regulatory subunit	Neuron	19	16	54.3	46.302		0.0479344	0.947505	0.0171935	0.132396	28.5154	28.6142	28.4078	27.7083	27.7495	28.0963	27.9305	28.8738	28.119	28.4062	28.3	28.2857	27.2584	28.5666	27.7496	28.1752	28.4431	28.7262	28.1941	28.154	28.475	28.2443	27.9881	27.9087	28.121	28.4317	27.2622	27.84	28.4975	28.3456	28.0831	28.5497	28.2522	27.9045
P31946	YWHAB	14-3-3 protein beta/alpha	Neuron	31	20	82.5	28.082		0.00678561	0.991481	0.00280608	0.0195838	30.3169	30.628	29.5854	29.6183	29.7895	30.5521	29.6211	29.7893	29.8785	30.1552	30.2272	30.1945	30.2125	30.9451	29.5581	30.1368	30.0241	30.5959	30.5156	30.243	31.0471	30.2296	29.5781	30.0908	29.6083	30.3937	30.2557	29.7466	29.8334	29.5852	29.685	30.248	30.0811	29.5129
P32418	SLC8A1	Sodium/calcium exchanger 1	Neuron	23	23	23.7	108.55		1.37462	0.106647	-0.315162	-2.11613	26.8986	26.5674	26.8091	26.9032	26.4424	26.9455	26.9937	27.2559	26.7612	26.4973	26.8976	26.4583	26.5277	27.0966	26.6232	26.5234	26.5472	26.5723	26.3588	26.2005	27.0613	26.7313	26.5054	26.9212	26.5288	26.5853	24.4418	26.6364	26.3678	26.8184	26.4361	26.6802	26.5218	26.3658
P37235	HPCAL1	Hippocalcin-like protein 1	Neuron	14	4	66.3	22.313		0.156967	0.819452	-0.0542884	-0.393337	25.7701	25.0269	25.2721	25.5798	25.0521	25.7281	25.7319	26.0362	24.8325	26.0533	25.1897	26.1932	24.8435	25.0538	24.919	24.8641	25.1278	25.7243	25.0812	25.0823	25.5189	25.5893	25.4679	25.9893	25.3833	25.3891	25.2902	25.1897	25.5524	25.5075	25.5716	25.5143	24.5289	25.5537
P38606	ATP6V1A	V-type proton ATPase catalytic subunit A	Neuron	52	52	83.6	68.303		0.0362056	0.957945	0.00858793	0.101212	31.532	31.3474	31.3254	31.3961	31.3415	31.3735	31.3639	31.2757	31.6137	31.8481	31.4718	31.5166	31.0272	31.3638	31.3574	31.458	31.6277	31.4642	31.3583	31.2141	31.4667	31.4307	31.4734	31.693	31.4561	31.4268	30.3241	31.5354	31.5917	31.5662	31.4335	31.5991	31.3578	31.4817
P40123	CAP2	Adenylyl cyclase-associated protein 2	Neuron	31	30	67.1	52.823		0.0120951	0.986328	0.00292546	0.0347005	29.4672	29.082	29.2818	28.7851	29.2373	29.3014	28.7512	29.1828	29.3205	29.4668	29.3118	29.3481	28.8606	29.1064	28.9968	29.4085	29.3455	29.2109	29.0102	28.982	29.2662	29.1179	29.1104	29.3709	29.3263	29.2704	28.3291	28.9422	29.4253	29.0014	29.2668	29.3039	29.3693	29.1648
P40925	MDH1	Malate dehydrogenase, cytoplasmic	Neuron	27	27	54.8	36.426		0.10866	0.877156	0.0513798	0.283466	29.7999	30.2136	29.7164	28.9167	28.6171	28.8124	28.7384	30.2741	28.9709	30.1495	29.0941	29.8073	29.1016	29.6992	28.9215	28.8442	29.1382	30.4156	30.0048	29.702	29.6796	29.4375	28.8204	29.9215	28.8922	29.7509	29.6508	29.7953	29.4744	29.2652	29.294	29.7372	28.6665	28.8741
P42262	GRIA2	Glutamate receptor 2	Neuron	40	33	46.2	98.82		0.534608	0.463602	0.0866808	1.0714	28.6121	28.0971	28.0311	28.2198	28.1207	28.2418	28.2493	28.2208	27.8696	28.4597	28.0916	28.3756	27.5702	28.0985	28.1024	28.1081	28.3584	28.1773	28.1016	28.0299	28.3792	28.5649	28.2822	28.8177	28.28	28.1794	28.0213	28.3047	28.45	28.2653	28.3507	28.1698	27.8107	27.9855
P46459	NSF	Vesicle-fusing ATPase	Neuron	77	76	76.6	82.593		0.0808127	0.910163	0.013511	0.216194	31.5588	31.5091	31.5681	31.7258	31.6306	31.5711	31.3373	31.4661	31.7045	31.6751	31.467	31.5382	31.171	31.4923	31.5632	31.6762	31.7323	31.452	31.4316	31.3741	31.5836	31.5813	31.7592	31.8736	31.5243	31.5499	30.9724	31.8448	31.6117	31.3183	31.3731	31.5778	31.5923	31.5338
P46821	MAP1B	Microtubule-associated protein 1B	Neuron	109	107	49.8	270.63		0.519533	0.476435	0.08236	1.04837	30.2248	30.8135	30.1399	30.3474	30.0036	30.4421	30.0375	30.0774	30.6585	30.2055	30.5551	30.3288	30.1589	30.5251	30.1111	30.3854	30.3811	30.5607	30.6413	30.5201	30.6441	30.5012	30.1156	30.7167	30.4768	30.4057	29.9283	30.4399	30.2684	30.2137	30.0535	30.5851	30.3862	30.2047
P47870	GABRB2	Gamma-aminobutyric acid receptor subunit beta-2	Neuron	11	5	24.8	59.15		0.335091	0.636573	0.0833491	0.744035	26.6894	26.4553	26.7613	27.0536	26.5735	27.1776	27.136	26.492	26.843	26.8197	26.8033	26.8394	26.4661	26.8986	26.6352	27.031	26.9973	26.7299	26.7717	26.7016	26.8097	27.245	26.8943	27.39	26.9423	26.8913	25.6224	27.1084	27.0105	27.0227	27.2706	26.798	26.3533	26.7428
P48058	GRIA4	Glutamate receptor 4	Neuron	13	10	14.5	100.87		0.547735	0.452399	-0.136932	-1.09125	24.1902	23.5558	23.8542	23.6738	23.8429	24.0489	24.3255	23.8875	23.422	23.8441	23.7987	23.399	23.8608	23.7876	22.6627	22.9104	23.5295	23.667	23.6075	23.4342	23.4467	23.6203	23.6064	23.6512	23.6776	23.6683	24.2036	23.2218	23.8391	23.931	24.3046	23.6149	22.9915	23.6007
P49207	RPL34	60S ribosomal protein L34	Neuron	3	3	20.5	13.293		0.813992	0.288673	-0.127204	-1.46211	25.0963	24.9288	25.4539	25.8856	25.8435	25.6808	25.8044	25.3854	25.6109	25.1962	25.8277	25.6014	25.532	25.5744	25.5536	25.5176	25.3902	25.5598	25.0934	25.4088	25.2042	25.4424	25.5824	25.5623	25.5291	25.3458	24.7905	25.8763	25.2994	25.4068	25.574	25.4762	25.2639	25.3615
P49802	RGS7	Regulator of G-protein signaling 7	Neuron	19	16	44.6	57.668		0.36555	0.609566	0.0888469	0.797616	27.1826	27.1393	27.1152	27.0234	26.8749	26.8939	27.1155	27.2764	27.1858	27.1818	27.0565	27.0117	26.4839	26.9269	26.8532	27.1159	27.4346	27.1607	27.0875	26.7749	27.1126	27.1772	27.3269	27.2557	27.1939	27.2045	25.5883	27.2357	27.3666	27.2942	27.1764	27.1038	27.3035	27.1817
P51784	USP11	Ubiquitin carboxyl-terminal hydrolase 11	Neuron	10	8	10	109.82		0.237705	0.737462	-0.09327	-0.561321	24.1135	23.6073	24.1189	23.9003	23.9623	23.8598	23.9169	24.0047	23.8907	24.2561	24.0713	24.0863	23.8791	23.7998	23.8715	23.6433	23.7703	23.9938	23.5129	23.8654	23.4461	23.5672	23.6868	23.621	23.8829	23.4497	26.3244	23.6959	23.9932	24.0094	23.8543	23.6649	23.4579	23.9505
P54756	EPHA5	Ephrin type-A receptor 5	Neuron	14	9	18.1	114.8		0.153663	0.822898	-0.0463367	-0.38607	23.6568	23.5424	23.5524	23.5664	23.5711	23.1029	24.3934	23.9186	23.4311	23.8031	23.4746	23.6094	22.8632	24.0387	23.6067	23.3639	23.828	23.3939	23.1673	23.1765	23.8403	23.9313	23.7304	23.8499	23.9996	23.9869	23.1659	22.8431	23.7875	23.7722	23.4387	23.2341	23.6941	23.4815
P62328	TMSB4X	Thymosin beta-4	Neuron	9	8	88.6	5.0526		1.08427	0.179677	-0.366421	-1.79342	27.8997	26.4233	27.367	27.1251	27.5836	26.9276	26.9724	28.11	27.0759	27.7768	27.0589	28.2377	29.0399	26.9814	26.6657	26.8872	26.7257	28.1335	27.6674	27.3854	27.1874	26.8932	26.462	27.1174	26.843	27.5161	25.7402	27.3858	26.9232	27.0811	26.9184	27.299	26.6911	27.0912
P78559	MAP1A	Microtubule-associated protein 1A	Neuron	135	133	54.4	305.48		0.00984289	0.987629	-0.00259522	-0.0283099	29.9809	30.436	29.9415	30.5106	30.2625	30.1655	30.0132	29.6343	30.0637	30.0206	30.1454	30.0362	30.0243	29.5818	30.0991	30.0919	29.7123	29.8315	30.4567	30.4821	29.9611	30.0483	29.4971	30.3018	30.143	29.9892	29.827	30.4183	29.731	29.8019	30.0712	30.2539	30.3907	30.1014
Q00765	REEP5	Receptor expression-enhancing protein 5	Neuron	6	6	16.4	21.493		0.401189	0.572809	0.119232	0.858468	24.0632	24.9879	24.6816	24.7146	24.1996	23.794	24.2452	25.0171	24.3167	23.4579	24.0557	24.5051	24.0439	24.1389	24.4481	24.4508	23.1721	24.6482	24.6022	24.1432	24.8213	24.785	24.6981	24.6679	24.3907	24.6017	24.4194	24.0494	24.6568	24.2478	24.1643	24.3811	24.7976	24.4827
Q00975	CACNA1B	Voltage-dependent N-type calcium channel subunit alpha-1B	Neuron	12	11	7.1	262.49		0.133279	0.848787	0.0339458	0.340462	24.1681	24.4294	24.1277	24.6604	24.6174	24.1932	24.3915	24.4514	24.3448	24.2295	24.5366	24.0075	23.6401	24.3833	24.2728	24.3281	24.1378	24.2017	24.1374	23.8898	24.6282	24.8672	24.57	24.8137	24.2586	24.3453	23.545	24.1113	24.3054	24.5031	24.3106	24.2717	24.5404	24.5211
Q02156	PRKCE	Protein kinase C epsilon type	Neuron	32	32	38.9	83.673		0.233734	0.740611	-0.0455484	-0.553449	26.2712	25.8744	26.3527	26.2619	26.0735	25.9619	25.7718	26.2111	26.3577	26.2551	26.2811	26.3411	25.5172	25.9526	26.0211	26.3497	26.3635	26.1259	26.0824	25.9272	26.0033	26.04	26.1024	26.0956	26.4169	25.8514	25.5605	25.9736	26.0988	26.0241	26.2531	25.7632	25.6956	26.3131
Q05193	DNM1	Dynamin-1	Neuron	81	57	68.5	97.407		0.594028	0.421036	0.106289	1.15991	31.4344	31.5191	31.5527	31.4821	31.6415	31.509	31.2105	31.3128	31.8155	31.7725	31.4646	31.7423	31.0702	31.5408	31.5267	31.8168	31.8536	31.4238	31.5512	31.365	31.6557	31.504	31.6305	32.0623	31.8974	31.6806	30.6271	31.8231	31.7934	31.4079	31.5582	31.4314	31.8095	31.7483
Q05586	GRIN1	Glutamate receptor ionotropic, NMDA 1	Neuron	32	32	30.6	105.37		0.0531578	0.940685	0.00815891	0.146055	27.3523	27.2498	27.2896	27.6996	27.5532	27.321	27.7625	27.4765	27.2632	27.3112	27.1868	27.4205	27.1161	27.2725	27.3813	27.4002	27.6041	27.3695	26.9811	27.2304	27.4157	27.5779	27.5292	27.3612	27.5598	27.4801	27.228	27.3193	27.3462	27.4418	27.445	27.3013	27.3944	27.3342
Q07866	KLC1	Kinesin light chain 1	Neuron	24	17	49.6	65.309		1.78466	0.0537321	-0.144615	-2.53277	27.0341	27.0171	27.3503	27.4409	27.0942	27.2269	27.1995	27.5556	26.9364	26.7728	27.0922	26.9803	27.0379	26.9966	27.1214	26.8627	26.8097	27.0884	26.9822	26.8714	27.0989	27.1201	27.0557	27.1001	26.9763	26.959	26.794	26.9058	27.1645	27.0199	27.0799	27.072	26.6972	26.9459
Q08828	ADCY1	Adenylate cyclase type 1	Neuron	7	7	9.4	123.44		1.57454	0.0759753	-0.254389	-2.32397	22.8303	22.2365	23.322	22.7472	22.9373	23.0072	23.1786	23.1109	23.2985	22.4805	23.2679	22.8537	22.6581	22.7343	23.2377	22.7524	22.6629	22.7705	22.4944	23.0857	22.2892	22.706	22.7146	23.0118	22.7424	22.6639	23.1074	22.8262	21.83	22.6268	22.8854	22.1252	22.6936	22.7854
Q12756	KIF1A	Kinesin-like protein KIF1A	Neuron	39	29	25	191.06		0.58304	0.428778	-0.0575952	-1.1438	26.6041	26.2897	26.4402	26.5492	26.6716	26.6786	26.4958	26.2696	26.5359	26.5665	26.756	26.5059	26.5534	26.5352	26.4874	26.5264	26.4176	26.2163	26.4048	26.2757	26.5757	26.4538	26.6044	26.637	26.5602	26.508	26.2643	26.7686	26.7103	26.3386	26.4658	26.3942	26.2692	26.571
Q12791	KCNMA1	Calcium-activated potassium channel subunit alpha-1	Neuron	10	10	10.7	137.56		0.662047	0.372352	0.095812	1.25729	24.7107	24.6086	24.329	23.9605	24.3496	24.2476	24.3459	24.8273	24.6967	24.6783	24.6382	24.911	24.2898	24.648	24.6017	24.7104	24.4134	24.4175	24.6839	24.3287	24.6164	24.6698	24.7745	24.7731	24.3617	24.8274	24.6405	24.5017	25.0988	24.7396	24.5567	24.4363	24.5912	24.6131
Q12879	GRIN2A	Glutamate receptor ionotropic, NMDA 2A	Neuron	12	12	10.3	165.28		1.75969	0.0562164	0.304944	2.5084	23.5355	23.7725	23.3964	24.0126	23.198	23.9539	23.655	23.0099	23.2084	23.5203	23.0423	23.6994	23.5578	23.9716	23.9688	23.4833	23.822	23.5456	23.7249	23.762	24.4516	24.2591	24.1074	24.4275	23.3659	23.6146	23.3836	23.5861	24.2113	24.26	24.251	23.9295	23.8822	23.4958
Q12926	ELAVL2	ELAV-like protein 2	Neuron	19	5	52.9	39.503		0.187248	0.787541	0.0492205	0.458406	26.3807	26.7777	26.9648	27.1757	27.0928	26.8267	26.6992	26.1344	26.8385	25.5869	26.8247	26.2393	26.6103	26.4037	26.9067	26.9564	26.7133	26.6298	26.5506	26.5868	26.4015	26.8886	26.8386	26.899	26.5026	26.6277	26.4832	26.9889	26.6987	26.6211	26.5499	26.3827	26.9403	26.6608
Q13224	GRIN2B	Glutamate receptor ionotropic, NMDA 2B	Neuron	33	33	24.1	166.37		1.50472	0.086217	0.19855	2.2525	26.3916	26.4704	25.7496	26.126	25.9271	25.8993	26.1037	26.2301	25.8258	26.0879	25.9743	25.7367	25.3554	26.1974	26.0595	26.3163	26.0255	26.0872	26.1601	26.2033	26.4615	26.3833	26.055	26.2659	26.3671	26.3671	26.5587	25.6152	26.2363	25.8611	25.9465	26.1978	26.4363	26.399
Q13557	CAMK2D	Calcium/calmodulin-dependent protein kinase type II subunit delta	Neuron	24	13	47.7	56.369		0.357789	0.616106	0.0916509	0.784107	26.9494	26.7928	26.5727	26.6836	26.448	26.865	26.8757	26.6751	27.0848	27.7641	26.8362	27.6923	26.5797	27.0802	26.5839	27.1268	27.1758	27.0663	26.8508	26.7516	27.347	27.3681	27.1051	27.1952	27.2004	27.2147	26.1698	26.8381	27.1482	26.8683	26.9252	26.8627	26.4784	27.128
Q13885	TUBB2A	Tubulin beta-2A chain	Neuron	48	2	74.8	49.906		0.629109	0.39669	0.15165	1.21063	34.3792	34.9602	34.9794	34.7557	34.9108	34.4312	34.6648	34.3254	35.1299	34.6059	34.4889	34.7678	34.1115	35.1148	34.9855	35.1651	35.4618	34.9821	34.7786	34.8163	34.9358	34.9125	35.1895	34.8829	35.2025	35.0617	33.6047	34.5177	34.7939	34.7339	34.4914	34.5416	35.2013	35.0488
Q14643	ITPR1	Inositol 1,4,5-trisphosphate receptor type 1	Neuron	39	35	16.3	313.93		0.0677522	0.923933	-0.0177754	-0.183511	26.6709	26.7971	27.0839	27.2729	27.2235	27.1298	26.9924	26.4862	27.1471	26.5227	27.0592	26.9776	26.657	26.6167	27.1126	26.7693	26.9997	26.8017	26.8912	26.8032	26.7893	26.8521	27.0258	27.5086	26.706	26.8796	26.1132	27.266	27.323	26.7179	27.099	26.7251	26.8401	26.9675
Q15714	TSC22D1	TSC22 domain family protein 1	Neuron	6	3	4.8	109.68		0.119263	0.865313	0.0279899	0.308282	23.9459	23.7435	23.8967	23.8475	23.6098	23.8376	23.5373	23.8768	23.7774	24.17	23.7273	23.9958	23.8846	24.1941	23.6406	23.8134	23.8912	23.9353	24.0064	24.0571	24.1834	23.9266	23.298	23.4077	23.734	24.2537	24.3582	24.3228	23.5621	23.6814	23.7646	23.9788	24.0357	23.389
Q15878	CACNA1E	Voltage-dependent R-type calcium channel subunit alpha-1E	Neuron	23	22	12.9	261.73		0.244873	0.729178	0.0579455	0.575439	25.3702	25.2037	24.7855	24.9529	24.9497	25.2576	25.7026	25.3323	25.2655	25.4607	24.7242	24.5719	24.5655	25.4108	24.8491	25.096	24.9532	25.0883	24.9893	25.0691	25.3254	25.5276	25.1556	25.3874	25.2417	25.5137	25.0703	24.8088	25.4954	24.6931	25.2857	25.1797	25.1782	24.8187
Q17R89	ARHGAP44	Rho GTPase-activating protein 44	Neuron	18	18	22.5	89.246		0.983728	0.21546	-0.0964567	-1.67431	26.0874	25.8793	26.0507	26.2384	26.3859	26.036	26.2665	26.1387	26.1984	26.2185	26.1309	25.9797	26.1578	26.0037	26.1969	25.9978	26.246	25.8373	25.6938	25.9884	26.1193	26.1518	26.0742	25.7972	26.1428	25.8282	26.14	25.8303	26.4842	25.8947	26.1034	26.0541	26.24	26.0375
Q4J6C6	PREPL	Prolyl endopeptidase-like	Neuron	12	12	26.8	83.926		0.363441	0.611164	-0.0725546	-0.793954	24.332	24.1613	24.5271	24.6954	24.3029	24.6577	23.8533	24.0758	24.7517	24.1986	24.4635	24.3883	24.4756	24.1145	24.4613	24.2733	24.3867	24.1838	24.3457	24.7295	24.247	24.1622	24.2048	24.7614	24.4595	24.3017	24.1477	24.685	24.4336	23.9565	24.4522	24.2427	23.8448	23.7183
Q5T5P2	KIAA1217	Sickle tail protein homolog	Neuron	34	34	20	214.11		0.131727	0.849212	-0.0286285	-0.336931	26.4353	26.3143	26.3491	26.8637	26.8076	26.5575	26.6983	26.7031	26.4934	26.3377	26.6264	26.5732	26.1637	26.4536	26.6741	26.6815	26.7758	26.2165	26.2636	26.2635	26.7119	26.4617	26.5805	26.6909	26.695	26.5921	26.044	26.5501	26.3191	26.3056	26.3557	26.1647	27.1635	26.8181
Q5TBA9	FRY	Protein furry homolog	Neuron	12	10	4	338.87		1.42879	0.0986872	-0.326706	-2.17345	24.7918	23.7223	23.9153	23.9084	24.8563	24.309	24.1095	24.6247	23.2733	23.7652	23.9073	23.4606	24.6257	23.5145	24.3184	23.8715	23.482	23.9238	23.5362	23.7049	23.698	23.6037	23.9349	23.4129	23.6005	23.8629	24.9036	23.6558	23.8761	23.804	24.1133	23.492	22.9432	23.7697
Q63HM9	PLCXD3	PI-PLC X domain-containing protein 3	Neuron	6	6	26.2	36.312		1.20749	0.145001	0.224535	1.93385	23.4929	23.1455	23.0134	22.5197	22.0786	22.8222	22.8168	22.7295	23.1424	23.0231	22.8293	22.4877	22.27	23.0028	23.1414	22.9213	22.9687	23.1481	23.0099	22.7254	23.1383	23.4585	22.859	23.8725	22.9422	23.1854	23.1659	22.3961	23.3182	22.8497	23.0015	23.0109	23.2552	22.8919
Q643R3	LPCAT4	Lysophospholipid acyltransferase LPCAT4	Neuron	9	9	21.6	57.218		0.704881	0.345254	-0.128536	-1.31669	23.9933	23.4216	23.8537	24.0127	24.0651	24.065	23.9477	23.4187	23.8111	23.9025	24.0177	23.9833	23.7168	23.6374	23.8336	23.2823	23.709	23.3791	23.7042	23.5543	23.9286	23.8687	24.1597	23.9351	23.9223	23.6467	22.879	24.2632	23.9177	23.8754	23.8922	23.3475	23.6762	23.6782
Q68DU8	KCTD16	BTB/POZ domain-containing protein KCTD16	Neuron	20	19	36.4	49.137		0.729067	0.333579	0.13172	1.34962	27.5307	27.8553	27.3776	27.8533	27.5963	27.4125	27.6321	27.6951	27.3008	27.1703	27.2081	27.2984	26.5902	27.4309	27.2929	27.4157	27.658	27.5743	27.3142	27.2601	27.8022	28.0287	27.7116	27.7259	27.6081	27.6558	26.9489	27.2668	27.5868	27.5502	27.2769	27.6289	27.8845	27.5147
Q6H8Q1	ABLIM2	Actin-binding LIM protein 2	Neuron	11	11	26	67.812		0.662738	0.37208	0.197473	1.25826	23.9457	25.0374	23.8784	25.541	24.9847	24.7592	24.9476	24.3928	24.5847	24.3557	24.9594	24.5483	24.5042	24.1314	25.2327	24.8902	24.6163	24.6185	25.0816	25.0926	24.7896	25.1699	24.4632	25.203	24.5403	24.851	24.9955	25.2449	24.3969	24.1257	24.2663	24.5238	25.9083	25.3919
Q6PCE3	PGM2L1	Glucose 1,6-bisphosphate synthase	Neuron	25	25	42.3	70.441		0.607011	0.41087	-0.0981895	-1.17881	28.6035	28.328	28.2014	28.4258	27.9186	28.2948	28.1641	28.4891	28.3901	28.5335	28.2463	28.4959	28.0912	28.3788	28.0127	27.908	28.2625	28.7818	28.2952	28.4373	27.872	28.3129	28.1044	28.426	28.2658	28.5278	27.9074	28.1145	28.2992	28.1505	28.0731	28.4434	27.62	28.1259
Q6U841	SLC4A10	Sodium-driven chloride bicarbonate exchanger	Neuron	22	17	22	125.94		0.596647	0.418969	-0.139527	-1.16374	26.173	25.4617	26.4706	26.5849	26.4244	26.2791	26.1672	25.9541	25.8739	26.012	26.6007	26.246	26.2187	25.5229	26.2601	25.8582	25.93	25.6856	25.9482	26.1049	25.8646	25.7159	26.047	26.2322	26.2931	25.5725	25.4592	26.8465	26.1919	26.3642	26.5284	26.0254	25.5271	26.0032
Q6UXD5	SEZ6L2	Seizure 6-like protein 2	Neuron	7	7	9.1	97.559		1.00669	0.208352	-0.151722	-1.70191	24.3983	23.7915	24.3494	24.6694	24.3855	24.3932	24.9464	24.0378	24.1452	24.0956	24.1827	24.4384	24.2127	24.2855	24.2602	24.2954	24.0708	24.4919	24.0378	23.7804	23.8909	24.1072	24.1555	24.6534	24.4124	23.8114	23.938	24.153	23.9553	24.3083	24.5786	24.1294	24.1664	23.9976
Q7L0J3	SV2A	Synaptic vesicle glycoprotein 2A	Neuron	22	22	29.5	82.694		1.30966	0.119162	0.201623	2.04631	28.7	29.1752	28.4881	28.28	28.3708	28.637	28.6781	28.6993	28.7898	28.8476	28.6069	28.7943	28.1965	28.9463	28.64	28.9145	28.7352	28.6	28.7509	28.4978	29.0395	29.1346	29.1602	28.9185	28.7746	29.0034	27.8501	28.9608	29.1217	29.0256	28.8542	28.7847	29.1642	29.017
Q7L985	LINGO2	Leucine-rich repeat and immunoglobulin-like domain-containing nogo receptor-interacting protein 2	Neuron	6	4	11.1	68.065		0.189193	0.785241	-0.0985148	-0.462496	23.3188	22.8667	22.7113	23.6606	23.5758	22.7014	23.4207	23.3235	23.3001	22.714	23.9286	22.3121	20.3086	22.4162	23.615	22.7369	22.9238	22.7664	22.8946	22.3347	22.7091	23.1665	22.744	23.3189	23.1442	22.3688	22.7228	22.4613	22.8737	23.3633	22.8524	22.8711	22.8762	22.9524
Q7Z4S6	KIF21A	Kinesin-like protein KIF21A	Neuron	41	37	30.4	187.18		0.33683	0.635554	-0.0580937	-0.747135	27.4922	27.3591	27.5026	27.4911	27.7601	27.3613	27.426	27.6104	27.7137	27.3829	27.6357	27.652	27.2707	27.4867	27.6003	27.6105	27.648	27.4405	27.4914	27.2647	27.4741	27.4966	27.6546	27.6337	27.6008	27.4475	26.42	27.4049	27.6688	27.5381	27.4963	27.4235	27.4227	27.5696
Q86WG3	ATCAY	Caytaxin	Neuron	9	8	22.4	42.12		1.43683	0.0979333	-0.334645	-2.18189	26.2725	26.2321	25.6692	25.8127	27.0818	26.838	26.3287	27.1489	26.1558	26.3509	26.8803	26.6641	26.4469	26.285	26.9792	26.0266	25.6408	25.6996	26.2996	26.2322	26.4708	25.7668	25.9721	26.9611	25.4906	26.227	25.2177	25.9993	26.2195	26.2631	26.7812	26.3481	26.4983	26.5792
Q8IV08	PLD3	5'-3' exonuclease PLD3	Neuron	9	9	17.6	54.705		1.04653	0.193393	0.222493	1.74922	24.9639	25.8556	25.2535	25.2723	24.6017	25.1137	25.5256	24.7049	24.8234	25.091	24.8563	24.8776	24.8955	25.792	25.173	25.1872	25.435	25.4061	25.025	25.4181	25.3035	26.2697	25.6232	25.9182	25.4579	25.0661	25.3278	24.8202	25.4332	25.3211	25.3511	25.5084	24.6738	24.9618
Q8IWV2	CNTN4	Contactin-4	Neuron	6	5	7.3	113.45		0.0447898	0.952365	-0.013214	-0.124106	23.6364	24.419	23.8764	23.8707	24.1278	24.5306	23.8099	23.6815	23.7705	23.5608	24.2378	23.7496	23.6389	24.0863	23.5106	23.9094	24.0648	24.2745	24.0563	23.6701	24.0792	24.4509	24.1874	24.0381	23.8284	23.5593	23.4191	23.7662	24.0571	23.9414	24.0695	23.3156	23.7037	23.4668
Q8IZS8	CACNA2D3	Voltage-dependent calcium channel subunit alpha-2/delta-3	Neuron	15	15	17.3	123.01		1.41606	0.100294	0.2894	2.16005	23.0204	22.8614	23.3239	22.4998	22.7798	21.293	22.973	22.9129	22.599	22.4526	23.1201	22.6499	23.0527	23.3035	22.2807	22.6789	23.0952	23.318	22.4488	22.8134	22.9643	23.2053	23.0153	23.29	23.157	23.0077	23.2421	22.7071	23.2401	23.2354	23.0184	23.5049	22.8231	22.8223
Q8N336	ELMOD1	ELMO domain-containing protein 1	Neuron	5	5	19.8	39.051		0.338503	0.634892	-0.0794286	-0.750114	23.3017	23.7169	23.7872	24.0516	23.6795	24.1588	24.1876	23.0016	23.7677	23.4033	23.7472	23.9482	23.6672	24.2028	23.8565	23.405	24.0552	23.7449	23.5464	23.3859	23.9992	23.7078	24.2859	23.9309	23.6204	23.9009	23.8244	23.2224	23.8885	23.4197	23.4591	23.7108	23.3795	23.5426
Q8N573	OXR1	Oxidation resistance protein 1	Neuron	41	41	47	97.969		0.510994	0.482066	0.0912401	1.03523	28.1519	28.2243	28.0342	28.3636	28.2457	28.7283	28.1178	28.0479	28.3167	28.0265	28.1467	28.1715	28.1403	27.8836	28.1411	28.1344	28.0016	28.0715	28.4478	28.0529	28.4645	28.3619	28.0308	28.7795	28.0522	28.2623	28.3774	28.9359	28.3371	27.9682	28.5272	28.4631	27.7334	28.2027
Q8NCB2	CAMKV	CaM kinase-like vesicle-associated protein	Neuron	19	19	49.5	54.353		0.53609	0.462893	0.179141	1.07365	28.0878	28.6233	28.1504	28.3667	27.9441	28.098	28.2557	28.1951	28.2554	28.6072	28.3584	28.4355	27.7654	28.3975	27.886	28.5062	28.7899	28.5064	28.3347	28.2778	28.4892	28.8333	28.8553	28.9039	28.776	28.5497	26.065	28.2215	28.5739	28.5536	28.1995	28.506	28.3878	28.4142
Q8NFP9	NBEA	Neurobeachin	Neuron	73	67	32.4	327.82		1.72428	0.0592553	-0.211912	-2.47366	27.2122	27.1764	27.3445	27.4161	27.4606	27.3619	27.5029	27.0417	27.2602	27.0009	27.5195	27.0954	27.1767	27.0874	27.4665	27.2465	27.1851	26.9373	26.939	26.9985	27.083	27.2187	27.2747	27.2214	27.2063	27.2695	25.9602	27.1671	27.1682	27.1271	27.0304	26.9166	27.221	27.0253
Q8NFX7	STXBP6	Syntaxin-binding protein 6	Neuron	8	8	35.7	23.554		0.054123	0.940636	-0.0133226	-0.148564	25.4203	24.9271	25.2873	25.5668	25.1973	25.2072	25.3793	25.9837	24.8108	25.5208	25.0787	25.5633	24.9084	25.4435	25.3675	25.0689	25.387	25.679	25.0214	25.0045	25.4288	25.3563	25.5219	25.1742	25.5861	25.5295	25.1423	25.3266	25.4922	25.0428	25.1485	25.2879	24.9977	25.4562
Q8WUG5	SLC22A17	Solute carrier family 22 member 17	Neuron	2	2	3.2	57.686		0.303115	0.668291	-0.0578619	-0.686078	22.5963	22.1699	22.8129	22.894	22.2555	22.7388	22.6264	22.2998	22.5572	22.5035	22.4325	22.6808	23.161	22.5345	22.4915	22.568	22.705	22.2726	22.2343	22.4916	22.3492	22.4897	22.8057	22.9458	22.6659	22.5073	22.6677	22.922	22.5416	22.579	22.4925	22.4357	22.0191	22.2971
Q8WYK1	CNTNAP5	Contactin-associated protein-like 5	Neuron	12	12	11.5	145.62		0.0157779	0.983206	-0.00413829	-0.0450822	24.5112	24.4044	24.5638	23.7171	24.3193	24.5023	24.1889	24.1826	23.9232	24.2281	23.4174	24.2742	23.9266	24.0987	24.1173	24.1372	24.5823	23.7495	23.8256	24.0979	24.3981	24.2757	24.276	24.2884	24.2328	24.2019	23.8576	23.8083	24.3821	24.0677	24.0974	24.3212	24.2552	24.0749
Q8WZA2	RAPGEF4	Rap guanine nucleotide exchange factor 4	Neuron	19	18	18.2	115.52		0.00430929	0.994217	-0.000732261	-0.0124719	25.3063	25.3354	25.3484	25.8162	25.4151	25.6243	25.5946	25.4165	25.4826	25.4777	25.399	25.4591	25.2363	25.3277	25.5155	25.5221	25.6027	25.3805	25.1228	24.8836	25.5863	25.4932	25.4213	25.4864	25.4968	25.5545	25.5696	25.6767	25.6333	25.3398	25.5054	25.3436	25.4472	25.4761
Q92529	SHC3	SHC-transforming protein 3	Neuron	8	8	19.2	64.056		0.048874	0.946098	-0.014133	-0.134863	23.1216	22.9428	23.2533	23.3151	23.8146	23.4723	23.0103	24.0843	23.6775	23.3257	23.6756	23.6629	23.0926	23.338	23.4111	23.3651	23.1419	23.0678	23.426	23.1378	23.2351	23.581	23.7593	23.5987	23.3754	23.2901	22.8641	23.41	23.7231	23.9303	23.154	23.2555	23.9143	23.3523
Q92736	RYR2	Ryanodine receptor 2	Neuron	85	77	20.1	564.56		1.02829	0.199726	-0.318616	-1.72764	26.225	25.7727	26.2953	26.9074	26.5946	26.694	26.6826	26.0472	27.1698	26.9578	27.0538	26.8362	26.4171	26.187	26.7843	26.642	26.4587	25.8782	26.1951	25.9993	26.2675	26.1875	26.3297	26.7056	26.9438	26.3217	24.0141	26.5549	26.539	26.5374	26.3119	25.8574	26.8169	26.3103
Q92777	SYN2	Synapsin-2	Neuron	38	33	63.2	62.996		0.0103203	0.987901	0.00294078	0.0296672	31.1672	30.9051	30.8309	31.0456	30.8393	30.8838	31.0369	30.8855	31.0753	31.7345	31.0276	31.3913	30.5847	30.7374	30.7405	30.8507	31.0649	30.95	30.6987	30.8806	31.0986	31.3715	30.9745	31.5691	31.2636	31.0347	30.1512	31.0882	31.2616	30.9525	30.9477	30.8762	30.8826	30.994
Q93050	ATP6V0A1	V-type proton ATPase 116 kDa subunit a isoform 1	Neuron	43	41	44.3	96.412		1.18636	0.150386	0.15887	1.91017	30.4396	30.3677	30.3382	30.3706	30.2838	30.5007	30.5858	30.3846	30.5126	30.506	30.2832	30.3487	30.017	30.5047	30.2231	30.5317	30.7049	30.3624	30.2643	30.278	30.5162	30.8715	30.6338	30.9686	30.7243	30.6579	29.6559	30.5452	30.8757	30.6377	30.6591	30.5926	30.2418	30.4743
Q96FJ2	DYNLL2	Dynein light chain 2, cytoplasmic	Neuron	6	3	40.4	10.35		0.480016	0.505895	0.294236	0.986851	24.3269	27.4475	26.8153	27.1764	26.541	27.5086	27.5781	27.0245	27.0849	27.3051	24.7671	27.5971	27.1172	27.5309	26.6619	27.4741	26.7358	27.2004	27.3203	27.537	27.6927	27.5234	27.3855	24.7105	27.0508	27.7409	25.7252	28.0423	27.1371	27.4245	27.3065	27.0075	27.1534	27.2338
Q96JN2	CCDC136	Coiled-coil domain-containing protein 136	Neuron	8	8	8.1	134.04		0.522339	0.474881	-0.116058	-1.05268	24.3403	24.8151	24.6784	25.4763	24.9972	25.1772	24.9633	24.5766	24.846	24.0889	25.1737	24.1199	24.8207	24.7698	24.8412	25.1222	24.9147	24.5742	24.2724	24.4659	24.8825	24.6803	24.7976	24.5014	24.7432	24.643	24.0699	24.6516	24.7414	24.6708	24.7356	24.4101	25.1193	24.5995
Q96NW7	LRRC7	Leucine-rich repeat-containing protein 7	Neuron	44	43	35.4	172.58		0.85812	0.267175	-0.168726	-1.51878	26.7378	26.7643	26.2357	26.8702	26.832	26.5929	26.8232	26.6706	25.9879	26.1942	26.5976	25.8456	26.1293	26.3083	26.5809	26.4307	26.147	26.1833	26.3644	26.6642	26.7428	26.5125	26.2377	26.4313	26.5296	26.059	25.6843	25.9263	26.2512	26.0548	26.0625	26.0181	26.81	26.767
Q96PB7	OLFM3	Noelin-3	Neuron	4	4	8.2	54.929		0.442699	0.536528	0.134967	0.927072	24.4359	23.2591	23.1627	23.3362	23.5275	24.2402	23.7783	24.5755	23.7957	23.5405	23.3006	23.0958	23.8442	23.6766	23.6993	23.7003	24.0892	22.8655	24.0384	23.9098	23.7728	23.5101	23.5904	24.2238	23.5579	23.8293	24.741	23.9925	23.5381	23.8514	24.4092	23.6258	23.5447	23.7805
Q96PU5	NEDD4L	E3 ubiquitin-protein ligase NEDD4-like	Neuron	26	21	29.7	111.93		0.0137576	0.98501	0.00330062	0.0393972	25.6198	25.3174	25.4352	25.7244	25.6419	25.2062	25.7941	25.9627	25.5438	26.0831	25.612	25.1933	25.0459	25.6996	25.5154	25.4695	25.688	25.7407	25.3894	25.4648	25.5512	25.8407	25.9053	25.2356	25.9866	25.6769	25.4325	25.385	25.5597	25.6076	25.3242	25.4063	25.4632	25.5691
Q99574	SERPINI1	Neuroserpin	Neuron	4	4	9.5	46.426		0.629991	0.396072	0.0965411	1.21189	22.6319	22.7741	23.0074	22.5361	22.8836	22.915	23.2711	22.7596	22.9154	22.5035	22.9001	22.6576	22.8225	23.0404	22.6029	22.6622	22.7227	22.9357	22.7268	22.7405	22.6468	23.3066	22.7022	23.4501	22.6808	22.8895	23.3336	23.0223	22.7595	23.1197	22.996	23.0509	22.7797	22.7889
Q9BPX6	MICU1	Calcium uptake protein 1, mitochondrial	Neuron	7	7	18.5	54.351		0.562977	0.440649	-0.120992	-1.11408	23.4022	23.0524	23.3239	23.4507	23.0358	23.2588	23.2777	22.9855	23.0188	22.465	23.5341	23.0813	23.1758	23.1138	22.9061	22.9901	23.1951	23.1292	22.8138	23.0266	23.2564	22.0249	23.4253	23.0501	23.359	23.1128	23.3427	23.1066	22.8706	22.9905	22.5838	22.8737	23.5545	22.6324
Q9BT88	SYT11	Synaptotagmin-11	Neuron	4	4	10.4	48.296		1.13868	0.163799	-0.246429	-1.85613	24.4076	24.2141	24.4482	25.0592	24.4887	24.784	24.5133	24.3997	25.0929	24.907	24.8415	24.8469	23.7838	24.4536	24.1143	24.5171	24.4393	24.1605	24.3035	23.6334	24.2648	24.468	24.3421	24.7021	24.5756	24.4807	23.1694	23.8989	24.5237	23.9565	24.6321	24.5002	24.6087	24.7236
Q9C0B6	BRINP2	BMP/retinoic acid-inducible neural-specific protein 2	Neuron	6	6	8.9	89.004		1.64673	0.0672316	0.24883	2.39671	23.1583	23.8174	24.0532	23.7315	23.285	23.6009	24.3418	23.8285	23.6107	23.7058	23.5958	23.7216	23.2669	23.9226	23.7543	23.8225	24.0998	23.8711	23.5524	23.6121	24.3333	24.2902	24.1171	23.4229	24.1767	24.0736	24.2518	23.6941	24.1618	24.0684	23.7748	24.3459	23.675	23.5504
Q9H115	NAPB	Beta-soluble NSF attachment protein	Neuron	27	24	87.2	33.557		0.0228388	0.973857	0.00464837	0.0647567	28.8494	28.6337	28.4637	28.6185	28.4426	28.8708	28.3791	28.6236	28.7592	28.833	28.9944	28.8482	28.7529	28.8276	28.4531	28.5999	28.8434	28.7412	28.6784	28.5056	28.9332	28.7755	28.5265	29.0524	28.7434	28.9617	28.3098	28.7676	28.902	28.6657	28.7574	28.7528	28.1638	28.5177
Q9H1V8	SLC6A17	Sodium-dependent neutral amino acid transporter SLC6A17	Neuron	10	10	18.6	81.001		0.553512	0.448495	0.101577	1.09993	26.1523	25.7247	25.7144	25.7268	25.751	25.9947	25.6191	25.9778	25.6601	25.8628	25.7029	25.7256	25.9585	25.9284	25.427	25.5851	25.9752	25.883	25.6261	25.5217	26.172	26.3523	25.9797	26.3854	25.941	25.7301	25.5636	25.7324	26.2906	26.1411	26.1109	26.0987	25.2016	25.7455
Q9H2X9	SLC12A5	Solute carrier family 12 member 5	Neuron	35	27	30.6	126.18		0.0155169	0.983448	0.00307473	0.0443492	28.9332	28.7777	29.0919	29.0988	28.8597	29.1069	29.1107	28.7568	28.8279	28.7995	28.9739	28.8166	28.609	28.7283	28.9288	28.7363	29.0406	28.7973	28.8342	28.8731	28.8426	28.7456	28.922	29.287	29.1982	28.6506	28.4405	28.8527	29.3399	28.9669	29.1406	28.9665	28.6417	28.7803
Q9H4G0	EPB41L1	Band 4.1-like protein 1	Neuron	53	50	55.5	98.502		0.840179	0.275808	0.0835753	1.49588	29.07	29.19	29.035	29.1303	29.0345	29.3862	29.0041	29.2475	29.1145	29.2261	29.2186	29.1371	28.7868	29.2017	29.0914	29.3166	29.2676	29.1009	29.1203	29.0856	29.4109	29.1724	29.2987	29.171	29.3402	29.2849	28.6851	29.159	29.359	28.9555	29.1824	29.222	29.4423	29.3873
Q9HAU0	PLEKHA5	Pleckstrin homology domain-containing family A member 5	Neuron	9	9	11.2	127.46		0.0656608	0.927115	-0.0216581	-0.178206	25.116	25.4934	25.4457	25.0964	25.2957	25.6668	25.3821	24.747	24.7805	25.1745	25.1536	25.0707	24.8619	25.4474	25.5473	25.0619	25.4305	24.845	24.8788	24.9225	25.2478	25.5768	25.3744	25.3796	25.1998	25.4905	24.0206	24.8052	25.4973	25.2463	25.0079	25.6711	25.6924	25.3936
Q9HCK4	ROBO2	Roundabout homolog 2	Neuron	7	6	6.4	151.2		0.548207	0.452572	-0.129912	-1.09196	23.9978	23.1788	23.4207	23.3017	23.1701	23.2733	23.9306	23.6498	23.4493	23.2404	23.6252	22.7279	23.4315	23.5525	23.5925	23.1795	23.5842	23.1333	23.0369	22.9765	23.6823	23.3551	23.5362	23.3366	23.4626	23.3404	24.2428	23.7393	23.2181	22.9901	23.0335	22.9475	22.6126	23.4108
Q9HCM2	PLXNA4	Plexin-A4	Neuron	48	33	28.4	212.45		0.102763	0.884696	-0.0279481	-0.269479	26.8328	27.0166	27.1601	27.009	26.6931	27.0209	27.2808	26.9464	27.4159	26.8388	27.1108	26.8477	26.5568	27.0555	27.1045	27.103	27.1783	26.8012	26.9902	26.5061	26.9063	26.8856	27.2005	27.2831	27.1277	27.1993	25.7737	27.1481	27.0536	27.2223	27.0512	26.8338	27.2561	26.8089
Q9NQ66	PLCB1	1-phosphatidylinositol 4,5-bisphosphate phosphodiesterase beta-1	Neuron	62	62	51.7	138.57		1.27735	0.127028	0.206584	2.0111	28.5775	29.1898	28.7178	28.461	28.3137	28.8595	28.3952	28.7636	28.7192	28.1772	28.5988	28.3666	28.444	28.9645	28.5318	28.5186	28.8066	28.8993	29.2175	28.8769	29.1748	28.9727	28.2804	29.4594	28.5718	28.9284	28.1309	28.7318	28.9178	28.8112	28.8628	29.0555	28.5945	28.6158
Q9NRW1	RAB6B	Ras-related protein Rab-6B	Neuron	16	8	66.3	23.461		0.0979873	0.887619	-0.0139879	-0.258054	29.9204	29.8114	30.0003	29.8775	29.5328	29.9088	29.6347	30.1554	29.873	29.9803	29.991	29.8579	29.5038	29.9245	29.7317	29.8366	29.7866	29.9528	29.7008	29.7686	29.6231	29.6518	29.6534	29.8422	30.0219	30.0072	30.0601	29.7796	29.9436	29.976	29.9527	29.8159	29.7262	29.7264
Q9NTI2	ATP8A2	Phospholipid-transporting ATPase IB	Neuron	9	8	8.8	133.6		0.347637	0.625519	-0.101903	-0.766289	21.9563	22.3033	22.1846	22.1618	22.6404	22.3979	22.2336	22.7616	22.5572	23.2273	22.0357	22.1996	23.3318	22.5281	22.3965	22.1779	22.5482	22.3032	22.0509	21.135	22.7707	22.1779	22.4308	22.5187	22.6793	22.1798	22.2687	22.6132	22.5931	22.8513	22.5877	22.2352	22.2149	22.4873
Q9NWB1	RBFOX1	RNA binding protein fox-1 homolog 1	Neuron	6	3	19.1	42.784		0.323477	0.647326	-0.106281	-0.723195	22.6317	22.9272	23.351	23.321	23.2656	22.1913	22.6877	22.7061	23.0725	22.9363	22.699	22.9048	23.8034	22.318	23.316	23.0012	22.5047	23.1649	22.4512	22.9438	22.4665	22.6794	22.6322	21.8743	22.7543	23.5134	22.7543	22.9158	22.736	23.0664	22.7873	22.5291	23.7108	23.3949
Q9NXC2	GFOD1	Glucose-fructose oxidoreductase domain-containing protein 1	Neuron	10	10	26.7	43.157		0.0589479	0.936328	-0.00959884	-0.161038	23.5075	23.8254	23.7276	23.763	23.9802	23.4091	23.6111	23.5293	23.815	23.9789	23.9158	23.755	23.6768	23.5398	23.5755	23.819	23.6308	23.7429	23.7928	23.681	23.2987	23.7069	23.2846	23.7047	23.6346	23.6633	23.938	23.6372	23.7809	23.8494	23.7215	23.6792	23.9232	23.7685
Q9NZW5	MPP6	MAGUK p55 subfamily member 6	Neuron	26	23	48.1	61.116		0.217372	0.756621	-0.0463064	-0.520618	27.4238	27.4697	27.4751	27.4415	27.324	27.3036	27.4605	27.1561	27.0762	27.1735	27.4436	26.8976	26.8995	27.1995	27.1949	27.2136	27.3878	27.2823	27.1394	26.9566	27.4774	27.302	27.3783	27.2198	27.4623	27.4407	26.1636	27.0785	27.4947	27.0547	27.2545	27.3199	27.3	27.1836
Q9P0K9	FRRS1L	DOMON domain-containing protein FRRS1L	Neuron	7	7	19.2	37.27		0.0692963	0.921936	0.0228079	0.187415	23.8479	24.189	23.7473	24.3581	24.1013	23.9345	24.7048	24.1084	24.1817	23.9437	24.0109	23.8025	24.4186	23.8059	23.7403	23.031	23.925	24.1578	23.8749	23.768	23.9868	24.3809	24.3431	24.7867	23.8832	24.1366	23.967	24.5036	24.1622	24.7802	24.2204	24.0868	23.9193	23.6535
Q9P0L2	MARK1	Serine/threonine-protein kinase MARK1	Neuron	19	10	27.4	89.002		0.141089	0.838074	0.0286514	0.358099	26.2297	26.1972	25.9817	26.6543	26.1309	26.127	26.5546	26.2587	26.2194	26.0711	26.2718	26.1005	25.7075	26.2163	26.106	26.3096	26.1371	26.2213	26.2132	25.9937	26.5167	26.4001	26.4214	26.4872	26.2331	26.2745	25.3812	26.1792	26.2955	26.1443	26.1956	26.186	26.359	26.1762
Q9P1A6	DLGAP2	Disks large-associated protein 2	Neuron	15	14	15.1	117.62		0.794472	0.29808	0.188381	1.43666	24.5516	25.1069	24.7321	24.8882	24.9832	24.8404	25.0379	24.7745	24.6455	24.9274	24.761	24.7093	24.1359	25.1377	24.7328	25.0975	25.1827	24.6503	24.7558	24.852	25.3142	25.2825	25.4431	25.0743	25.0172	25.1605	23.3403	24.9879	25.0772	24.9363	24.8933	24.9181	25.4923	25.2587
Q9P242	NYAP2	Neuronal tyrosine-phosphorylated phosphoinositide-3-kinase adapter 2	Neuron	3	3	8.1	70.547		1.16185	0.1566	-0.52394	-1.88249	22.8475	21.9318	21.6886	20.8068	21.7215	21.6031	21.0683	23.1	21.0743	21.7083	22.189	21.4799	22.4673	21.396	21.0347	21.1253	20.0854	21.0704	21.3358	21.135	20.9747	20.4681	20.7871	21.7195	20.738	20.5623	24.1477	21.1663	20.4206	20.862	22.4222	20.9187	21.2474	21.9403
Q9P2E7	PCDH10	Protocadherin-10	Neuron	10	10	11.5	112.93		1.55704	0.0783913	-0.223112	-2.30617	24.1588	23.6635	24.1957	23.7287	24.4865	24.3222	24.4193	24.1293	24.4673	24.0101	24.5366	24.3956	24.2529	24.0833	24.513	24.3922	24.0584	23.7739	24.0407	23.7455	24.1492	24.1045	24.3996	23.7037	24.1413	23.9938	23.5544	24.3786	23.4191	24.1672	24.2971	23.7952	23.7703	24.1359
Q9UKU6	TRHDE	Thyrotropin-releasing hormone-degrading ectoenzyme	Neuron	12	12	12.5	117		0.113948	0.870449	0.0256822	0.295895	24.0526	23.2708	23.9682	24.0153	23.67	23.8667	24.1397	23.732	23.6634	23.2413	23.8582	23.8042	23.9366	23.4634	23.9302	23.7339	23.7793	23.8946	23.4996	23.5941	23.7273	23.5305	23.6526	24.0167	23.8848	23.4936	24.4552	23.7671	23.94	24.0376	24.0434	23.7766	23.6606	23.7098
Q9ULP0	NDRG4	Protein NDRG4	Neuron	8	8	34.4	38.458		0.680646	0.359247	0.116755	1.28325	26.309	26.1081	26.0206	26.309	25.748	26.1772	26.302	26.1443	26.0672	26.0523	25.9521	26.3668	25.7883	26.3248	26.2376	26.1538	26.3463	26.2129	25.9918	25.8429	26.441	26.5639	26.5416	26.8271	26.4775	26.3387	25.5306	26.3252	26.2948	26.4411	26.2761	26.2483	25.9817	25.7988
Q9ULU8	CADPS	Calcium-dependent secretion activator 1	Neuron	53	43	45.5	152.78		0.112482	0.872039	-0.0149611	-0.292459	28.5288	28.2904	28.2218	28.5062	28.2918	28.6192	28.354	28.3669	28.4868	28.3113	28.4382	28.3738	28.209	28.4832	28.2343	28.3894	28.547	28.1212	28.2412	28.1212	28.5293	28.3877	28.4815	28.6834	28.4121	28.3869	28.1695	28.5349	28.5611	28.2355	28.3204	28.3987	28.2509	28.1837
Q9UN86	G3BP2	Ras GTPase-activating protein-binding protein 2	Neuron	14	13	32.8	54.12		0.621678	0.400272	-0.135633	-1.19997	25.6776	25.5887	25.5245	25.7065	25.7698	25.4403	25.7696	25.4805	25.6397	25.1298	26.0104	25.3303	25.894	24.9651	25.8727	25.5696	25.8097	25.3861	25.5177	25.8106	25.1685	25.2508	25.3715	25.2446	25.3079	25.3578	24.2557	25.5965	25.5835	25.6302	25.6329	25.4394	25.8027	25.8331
Q9UPP5	KIAA1107	AP2-interacting clathrin-endocytosis protein	Neuron	9	9	7.7	140.92		0.911814	0.24161	0.249587	1.58626	23.8057	24.696	23.7979	24.4725	24.5974	24.0038	24.4432	24.5416	24.2668	23.4401	24.9674	23.6856	23.8861	24.4762	24.3458	24.7273	24.1098	23.8043	24.815	24.7868	24.5774	24.496	23.8144	24.6757	23.8912	24.094	24.0719	24.2032	24.3619	24.2895	24.8748	24.714	25.472	25.3022
Q9UPX8	SHANK2	SH3 and multiple ankyrin repeat domains protein 2	Neuron	42	39	32.7	158.82		1.54025	0.0803967	-0.266091	-2.28902	27.0181	27.1239	26.6802	27.3619	27.5915	26.896	27.0528	27.0743	26.4771	26.4763	27.0128	26.4008	26.6842	26.4386	27.4688	26.955	26.4014	26.7383	26.7528	26.9375	26.6497	26.6796	26.3092	26.532	26.8443	26.4964	26.5989	26.2393	26.2877	26.2418	26.6865	26.5843	27.2399	27.1952
Q9UQ26	RIMS2	Regulating synaptic membrane exocytosis protein 2	Neuron	7	7	7	160.4		0.786222	0.302262	0.238587	1.42584	23.7825	23.5954	22.6041	23.136	22.9359	23.7834	23.002	22.904	22.8625	22.5929	23.4623	22.6067	22.0874	23.1435	22.9061	23.097	23.031	22.9635	23.016	22.7823	23.0144	23.8888	23.1499	24.129	22.6672	23.2671	24.1477	23.6474	23.1759	22.726	23.2225	22.921	24.2043	22.9947
Q9Y2I2	NTNG1	Netrin-G1	Neuron	4	4	6.9	60.54		0.479441	0.506385	-0.139618	-0.985944	23.394	22.819	23.5146	23.6536	23.1154	22.7382	23.8075	23.18	22.7668	23.2548	23.3496	23.2687	23.1276	23.0543	23.5909	23.321	23.381	22.4529	22.692	22.9679	23.1942	22.6643	23.384	22.9	23.0721	22.8862	24.5843	23.5316	23.0466	23.0991	23.3339	22.9351	22.5083	22.9973
Q9Y2J2	EPB41L3	Band 4.1-like protein 3	Neuron	62	55	57.4	120.68		1.21651	0.141956	0.203535	1.94392	29.3991	30.0677	29.3941	29.6031	29.5473	30.0873	29.3965	29.2598	29.9578	29.3298	29.6323	29.3108	29.2861	30.0041	29.7781	30.0058	29.7912	29.6224	29.884	29.4909	30.3648	29.9691	29.6125	30.4151	29.5761	29.8271	29.3151	30.1481	29.7518	29.3387	29.672	30.001	29.9256	29.6237
Q9Y3R0	GRIP1	Glutamate receptor-interacting protein 1	Neuron	4	4	3.4	122.42		0.0713781	0.91917	-0.0268914	-0.192662	22.7122	23.2552	23.2007	23.5163	23.4873	23.5785	23.8408	23.9398	23.2215	22.9802	23.2605	23.0226	23.2449	23.1923	23.2346	23.1449	23.0145	22.9599	23.0274	22.6704	23.5791	23.2296	23.594	23.2996	23.3972	23.3894	22.6677	23.5614	23.8138	23.0113	24.6253	22.71	23.357	23.3738
Q9Y496	KIF3A	Kinesin-like protein KIF3A	Neuron	18	16	30.8	80.04		1.32839	0.116191	-0.175083	-2.06656	25.4144	25.2724	25.6037	25.8099	25.7872	25.6641	25.5389	25.4417	25.7051	25.4614	25.7513	25.347	25.5335	25.1615	25.8901	25.462	25.3676	25.3379	25.305	25.2231	25.3429	25.5301	25.502	25.5107	25.5823	25.3782	24.3983	25.6935	25.5761	25.4255	25.5839	25.4031	25.2489	25.4198
Q9Y4F1	FARP1	FERM, ARHGEF and pleckstrin domain-containing protein 1	Neuron	26	25	28.5	118.63		0.313034	0.65747	-0.0658892	-0.704254	26.4579	26.5899	26.4637	26.5042	26.2921	26.2754	26.7912	26.5666	26.3185	26.6865	26.4887	26.3479	26.002	26.81	26.2478	26.528	26.666	26.6495	26.2112	26.4081	26.7098	26.7909	26.5077	26.2045	26.909	26.6287	25.6763	26.0942	26.4456	26.3488	26.0812	26.0586	26.1998	26.2971
Q9Y4G6	TLN2	Talin-2	Neuron	90	83	44.1	271.61		0.938315	0.232419	-0.0959266	-1.619	28.9225	28.8921	29.0109	29.2548	29.1222	29.1112	29.0773	29.0974	28.9482	29.0012	29.0657	29.194	28.9429	28.8592	29.0784	29.1493	29.1145	29.0037	28.9364	28.8716	29.1066	28.9022	28.8487	28.9327	29.1595	28.9729	28.2007	28.8394	29.0693	28.8707	29.0635	28.9668	28.9669	28.9339
Q9Y6A2	CYP46A1	Cholesterol 24-hydroxylase	Neuron	17	17	40.2	56.82		0.126763	0.855638	0.0415149	0.325587	24.4192	24.0668	24.6753	24.4597	24.7106	24.9117	24.6639	23.7436	24.6071	24.5473	24.0619	24.8713	24.0537	24.3218	24.3831	24.6079	24.9293	24.3248	24.2768	24.4373	24.5483	24.7289	24.5238	25.0824	24.5151	24.3377	23.3719	24.9542	24.5561	24.5637	24.6576	24.3122	23.7494	24.5408
Q9Y6N8	CDH10	Cadherin-10	Neuron	14	13	19.2	88.45		0.104036	0.883034	-0.0206916	-0.272511	25.0712	24.7352	25.0857	25.2545	25.5401	25.4281	25.6312	25.1285	24.7746	25.1121	25.2564	25.3331	25.3163	25.3271	25.371	25.4175	25.2388	24.9876	24.9286	25.1082	25.4365	25.3279	25.3078	25.2431	25.2626	25.1752	25.2347	25.5161	25.1072	24.9162	25.34	24.9969	24.8799	25.4444
Q9Y6T7	DGKB	Diacylglycerol kinase beta	Neuron	11	11	14.8	90.594		0.314863	0.655177	0.0929904	0.707585	24.0938	24.2224	23.9722	24.9785	24.8305	24.8365	24.6242	24.1827	23.9115	24.8488	24.0905	24.7614	24.5635	24.0537	24.5553	24.1423	24.6354	24.0841	24.4675	24.2649	24.6337	24.8841	24.1	25.5229	24.0423	24.6404	24.7898	24.7057	24.8452	24.1027	24.6081	24.3894	24.2037	24.97
Q9Y6V0	PCLO	Protein piccolo	Neuron	111	106	26.6	560.69		1.7791	0.0543739	0.204384	2.52736	27.941	28.3603	28.0646	28.3138	28.2153	28.0445	28.1254	28.1369	27.9957	28.0943	28.0993	28.1106	27.7359	28.4558	28.1318	28.4505	28.3787	28.0352	28.1843	28.1429	28.6374	28.5039	28.5415	28.6886	28.2168	28.4577	27.5167	28.2282	28.485	28.0775	28.3061	28.28	28.5173	28.5468
A0MZ66	SHTN1	Shootin-1	Oligodendrocyte	16	16	25.5	71.639		1.47902	0.090633	-0.152322	-2.22591	25.5111	25.6704	25.7453	25.7918	25.5816	25.5767	25.7914	25.8512	25.5867	25.5933	25.7066	25.8195	25.6056	25.7423	25.8909	25.9161	25.724	25.5276	25.5914	25.3555	25.9349	25.7738	25.7439	25.1412	25.5972	25.6694	25.0023	25.3723	25.5273	25.2713	25.4409	25.6815	25.5264	25.564
P02686	MBP	Myelin basic protein	Oligodendrocyte	18	18	40.5	33.117		0.344946	0.628781	0.33841	0.761538	28.096	29.3169	27.6214	28.0083	29.1162	29.6206	27.1079	26.2453	30.6098	27.5383	29.4215	25.9871	27.3789	27.7301	29.5026	28.997	28.4581	28.1355	30.2494	27.031	29.1643	28.0924	27.0814	29.8979	28.762	28.0355	28.2374	30.9931	27.8033	26.5037	27.8359	27.8008	30.9834	28.5489
P02787	TF	Serotransferrin	Oligodendrocyte	24	24	36.2	77.063		1.45346	0.0953537	0.452626	2.1993	26.068	25.8839	26.8042	25.8923	24.652	25.9142	25.9908	25.7611	25.7946	25.905	25.2369	26.7383	26.0997	27.4706	25.9557	25.9486	27.0273	26.652	26.654	26.091	26.3957	26.9533	26.5108	26.8012	26.4481	26.6942	25.6885	26.6555	26.6538	27.1529	26.0259	27.4642	25.3637	25.6311
P09417	QDPR	Dihydropteridine reductase	Oligodendrocyte	14	14	59	25.789		0.331385	0.640327	0.0899811	0.73741	27.3479	28.0802	27.2752	27.1439	27.3236	27.5395	27.2011	27.8778	27.8469	27.2733	27.4528	27.7056	27.0659	27.574	27.273	27.2496	27.6668	27.6176	27.7212	27.1951	27.6308	27.8425	27.2961	28.6104	27.2248	28.0153	27.3515	28.1189	27.4237	27.2878	27.3309	27.6835	27.2777	27.0075
P09543	CNP	2',3'-cyclic-nucleotide 3'-phosphodiesterase	Oligodendrocyte	43	43	68.9	47.578		0.241884	0.733319	-0.159708	-0.569567	29.001	29.1945	29.3348	30.0895	30.4373	30.7187	29.2178	28.7013	31.3275	29.3832	30.772	29.198	29.3156	28.8696	30.6873	29.9103	29.8088	29.0493	30.0321	28.5246	29.4896	29.1518	29.4502	30.6504	29.5619	29.3617	28.489	31.6814	29.2657	28.8984	29.365	29.1221	30.8962	29.5048
P48426	PIP4K2A	Phosphatidylinositol 5-phosphate 4-kinase type-2 alpha	Oligodendrocyte	12	5	27.3	46.224		1.55326	0.0787021	-0.200463	-2.30231	24.448	23.7918	24.0245	24.0648	24.4482	24.255	24.0539	24.4511	24.3863	23.9508	24.5923	24.2156	24.1057	23.5523	24.5774	24.0995	23.9523	23.9498	23.9979	23.8718	23.7127	23.6676	23.9108	23.8949	24.2845	23.7219	24.3635	23.9953	23.9066	23.9841	24.4886	24.0152	23.9983	24.0719
P60201	PLP1	Myelin proteolipid protein	Oligodendrocyte	9	9	28.5	30.077		0.253452	0.722	0.277876	0.592184	25.5557	26.1964	26.4422	26.159	27.0839	27.9524	24.4895	23.9432	29.4953	26.6959	27.1885	26.1799	26.6195	24.6141	27.6831	26.9717	27.0657	25.5555	27.4421	26.5901	26.3977	25.789	26.1382	28.7538	26.2878	26.2106	26.3177	30.4403	25.7334	25.0965	25.811	25.7623	28.4708	26.424
P78362	SRPK2	SRSF protein kinase 2	Oligodendrocyte	13	11	22.4	77.526		1.40232	0.102051	-0.185059	-2.14554	25.2005	24.8479	25.0924	24.865	25.2748	24.5413	24.7104	24.844	24.7428	24.3813	25.2737	24.7764	24.8659	24.7035	24.9054	24.8335	24.7488	24.8393	24.6721	24.8415	24.5746	24.6661	24.2122	24.4866	24.7129	24.1465	24.5081	24.6594	25.0513	25.0556	24.9875	24.6923	24.7954	24.4988
Q02246	CNTN2	Contactin-2	Oligodendrocyte	12	12	15.2	113.39		0.145816	0.830963	-0.0474423	-0.368673	24.6587	24.904	25.2827	25.114	25.0674	25.4441	25.2252	24.3735	25.5195	24.565	25.052	24.69	25.0038	24.6567	25.5635	25.0194	25.1049	24.4799	24.6712	24.5956	24.7381	24.9033	25.0728	25.6438	24.8418	25.0152	24.6426	26.1063	24.8718	24.9757	25.1147	24.7563	25.0103	24.6872
Q12955	ANK3	Ankyrin-3	Oligodendrocyte	103	91	29.4	480.4		0.593425	0.421401	-0.222892	-1.15903	27.2021	27.1484	27.2765	27.642	27.5114	27.3488	27.3476	26.7944	27.766	27.2024	27.4875	27.3481	27.2031	27.2696	27.5689	27.4595	27.398	26.7956	27.2927	27.0317	27.2956	27.0981	27.2308	27.4565	27.3012	27.0994	24.3259	27.6315	27.2975	27.329	27.2661	26.9159	27.741	27.2802
Q12959	DLG1	Disks large homolog 1	Oligodendrocyte	27	15	33.4	100.45		0.66515	0.370523	0.169749	1.26164	24.5129	25.4671	24.6459	25.2684	25.4903	25.5225	25.0062	25.1069	25.1177	24.987	24.7547	25.0678	25.448	25.4739	24.9552	25.1221	25.6771	25.4066	25.0483	25.0825	25.6683	25.8454	25.075	25.774	25.2157	25.7718	23.8906	25.0987	25.4362	25.3318	25.1059	25.2374	25.5507	25.1979
Q15111	PLCL1	Inactive phospholipase C-like protein 1	Oligodendrocyte	15	14	16.9	122.73		1.04612	0.193443	-0.165661	-1.74873	24.2605	23.9789	24.0844	24.0465	24.4963	24.1525	24.4258	24.2194	24.0496	24.5296	23.9055	23.7463	24.0172	24.0997	24.1172	23.9161	24.238	24.1606	23.8571	23.85	24.2425	24.3363	24.2698	23.5839	23.8411	23.9432	23.095	24.0846	24.1813	24.3468	24.0277	23.6349	23.7841	24.1569
Q16653	MOG	Myelin-oligodendrocyte glycoprotein	Oligodendrocyte	13	13	38.1	28.193		0.278206	0.6946	-0.279042	-0.639609	22.1842	22.3268	22.0272	23.0228	24.206	24.7923	22.3453	22.7358	26.1796	22.6749	24.81	22.379	23.7049	22.4104	24.7595	23.4907	22.327	21.981	24.3724	22.7774	22.4585	22.5569	22.5151	24.2696	22.4273	22.6304	23.1956	26.8173	22.2823	21.5416	22.1734	22.7202	24.9133	23.2894
Q3V6T2	CCDC88A	Girdin	Oligodendrocyte	14	14	8	216.04		0.408842	0.564679	-0.07947	-0.871293	24.1781	23.802	24.2945	24.1622	24.3005	23.8233	24.1936	24.0844	23.7739	23.8125	23.8285	23.5677	23.334	23.924	23.823	23.9655	23.9115	24.1057	23.6021	23.4449	23.8873	23.9266	23.9291	23.6695	24.0958	23.9155	23.1843	23.8682	23.6715	23.8383	24.1382	23.7521	24.2837	23.9097
Q96PY5	FMNL2	Formin-like protein 2	Oligodendrocyte	21	20	19	123.32		0.377176	0.597855	-0.0873633	-0.817677	26.3742	26.1934	26.452	26.8124	26.4738	26.696	26.5742	26.3795	26.374	26.028	26.7195	25.8467	26.6641	26.1902	26.1992	25.8967	26.2849	26.3434	26.438	26.127	26.2843	26.328	26.1266	26.6577	26.4004	26.0407	27.5231	26.1993	26.1418	26.2828	26.2014	26.1403	26.2692	26.2255
Q99523	SORT1	Sortilin	Oligodendrocyte	7	7	8.9	92.067		0.0992626	0.886668	0.0339003	0.261114	22.0805	22.9946	23.0057	23.0966	22.3232	23.026	23.7799	22.7796	23.1561	23.1652	23.0031	23.097	22.8211	23.2082	22.6951	22.7242	23.2121	22.9592	23.0261	22.4361	23.0839	23.3408	22.7064	23.6008	22.8073	22.6019	22.7228	23.7752	22.8175	23.3354	23.1552	23.1309	22.5866	22.6484
Q9C040	TRIM2	Tripartite motif-containing protein 2	Oligodendrocyte	26	25	40.3	81.529		1.67854	0.0644918	-0.108323	-2.42842	27.4954	27.2385	27.6133	27.6936	27.4039	27.3485	27.4307	27.4473	27.582	27.4675	27.4654	27.4088	27.3803	27.1398	27.4422	27.1787	27.4214	27.3834	27.1991	27.2011	27.2775	27.325	27.4261	27.5301	27.5811	27.3591	27.2019	27.4496	27.4458	27.2747	27.3067	27.2932	27.2208	27.1722
Q9C0H9	SRCIN1	SRC kinase signaling inhibitor 1	Oligodendrocyte	66	66	56	127.1		0.0802186	0.909651	-0.013457	-0.214724	28.4577	28.5517	28.5253	28.7052	28.8325	28.6559	28.7823	28.9248	28.497	28.4061	28.5468	28.6152	28.3076	28.5773	28.7082	28.5686	28.5571	28.4352	28.5105	28.4348	28.8802	28.6457	28.7733	28.5301	28.6299	28.5291	28.2471	28.4453	28.5998	28.5372	28.5989	28.385	28.9942	28.9609
Q9UKA9	PTBP2	Polypyrimidine tract-binding protein 2	Oligodendrocyte	12	12	37.5	57.49		0.579093	0.430918	-0.155303	-1.13798	23.5114	23.8523	23.6888	23.9829	23.9011	23.3516	23.5285	23.3164	23.111	22.8102	24.0578	22.8752	22.7344	22.6291	23.4509	23.0301	22.6319	23.6148	23.286	24.0015	23.0674	23.1316	23.1297	23.2577	23.497	23.061	22.879	23.1511	23.2908	23.327	23.0169	22.8794	23.7534	23.3918
Q9UNN5	FAF1	FAS-associated factor 1	Oligodendrocyte	7	7	11.2	73.953		0.395118	0.579578	-0.0979675	-0.848235	22.5981	22.6033	22.5744	22.6473	22.1625	23.1847	22.0782	23.3861	22.8745	22.6056	22.6988	22.4192	23.4539	22.6628	22.6837	22.4996	22.5929	22.7894	22.3976	22.5264	22.9949	22.4354	22.5523	22.7882	22.6782	22.6563	22.7543	22.8675	22.6373	22.3653	23.1166	22.3722	22.7865	21.7963
Q9UQ16	DNM3	Dynamin-3	Oligodendrocyte	45	25	51.8	97.745		0.579244	0.431241	-0.0791562	-1.13821	27.8952	27.8729	28.0333	28.2502	27.8602	28.0869	27.8069	27.9818	28.1146	28.0903	28.1756	27.9226	27.5903	27.9721	28.1479	28.0174	28.1278	27.816	27.7503	27.5557	28.0067	27.7259	27.8733	28.2591	27.9657	27.9371	27.4592	28.3176	28.2151	27.7312	27.9135	27.837	27.8266	27.9085
Q9Y2Q0	ATP8A1	Phospholipid-transporting ATPase IA	Oligodendrocyte	39	38	33.6	131.37		0.295644	0.67494	0.0729144	0.672267	27.5511	26.9142	27.0621	27.1795	26.8269	26.9333	26.9943	27.121	27.3977	28.2804	27.1606	27.517	26.6373	27.0279	26.8528	27.0523	27.1647	27.194	26.9513	27.0335	27.0886	27.2765	27.3075	27.6915	27.644	27.4035	27.0349	27.4172	27.5141	27.329	27.2814	27.0072	26.9067	27.1984
O95208	EPN2	Epsin-2	OPC	8	7	13.3	68.481		0.170924	0.804858	-0.0488225	-0.423664	23.4259	23.7963	22.8869	24.0696	23.1736	23.6934	23.3788	23.6046	23.5101	22.6885	23.4863	22.7597	23.4977	23.4875	23.1523	23.5518	23.0697	23.1142	23.7171	23.1115	23.7935	23.7849	23.4881	23.5559	23.0532	23.5285	23.3581	22.9525	23.2118	23.5525	22.9359	23.3092	23.1167	22.9744
Q8N0W4	NLGN4X	Neuroligin-4, X-linked	OPC	12	8	20.2	91.914		1.55693	0.0783204	-0.343615	-2.30605	24.4745	23.5138	23.9182	23.532	23.6999	23.5533	23.5696	23.9546	23.4	23.4685	24.4356	23.7055	23.8387	23.3406	23.6352	23.466	23.5673	23.9398	23.1796	22.9193	22.9932	23.1448	22.5024	22.6406	23.8848	23.6377	23.9732	22.7441	23.3265	24.0008	24.1595	23.2155	23.6695	23.4907
Q8NEY1	NAV1	Neuron navigator 1	OPC	20	19	13.2	202.47		0.116951	0.867842	0.028874	0.302906	24.6054	24.3738	24.4588	24.6222	24.1978	24.5304	25.1053	24.6763	24.2807	23.8735	24.3421	24.2924	23.9141	24.5248	24.4299	24.4825	24.4151	24.164	24.1301	24.4993	24.7171	24.5901	24.7048	24.5268	24.6258	24.4659	24.3958	25.1032	24.3434	24.245	23.9562	24.2496	24.3707	24.4512
Q92752	TNR	Tenascin-R	OPC	52	52	38.1	149.56		0.611312	0.407938	0.0983553	1.18503	30.6318	30.5561	30.6549	30.3449	30.0952	30.3551	31.0758	30.218	30.7903	30.6144	30.4694	30.8853	30.5094	30.3758	30.507	30.6124	30.7682	30.0923	30.5031	30.4859	30.5691	30.6842	30.5574	30.7281	30.9403	30.4944	30.5851	30.8953	30.8052	30.91	30.8656	30.8342	30.2045	30.5722
Q96GW7	BCAN	Brevican core protein	OPC	29	28	36.4	99.117		1.18949	0.149673	0.20131	1.91368	28.4007	28.4595	28.5306	27.6308	27.489	27.8389	28.4198	27.9574	28.1077	28.4076	28.0093	28.9867	27.9123	28.5733	27.8847	28.3843	28.4039	28.1354	28.3545	28.4761	28.4083	28.3057	27.984	28.0844	28.4487	28.4597	28.7943	28.5931	28.3179	28.4654	28.3679	28.5466	28.1184	28.4802
Q9HAR2	ADGRL3	Adhesion G protein-coupled receptor L3	OPC	14	13	11.3	161.81		0.94352	0.230755	0.204852	1.62539	23.7654	24.2669	23.5107	24.374	24.0638	23.864	24.3241	23.4319	23.9769	24.2561	23.521	24.4074	23.8731	24.1605	22.764	24.0595	24.4267	24.2552	23.763	23.766	24.1153	24.4606	24.1119	24.6968	24.2122	24.3645	23.5798	23.9398	24.3335	23.9482	24.0263	24.1711	23.7838	24.0537
O43739	CYTH3	Cytohesin-3	Pericyte	8	5	19.8	46.348		0.569194	0.436887	-0.0806881	-1.12333	24.0481	24.073	24.4973	24.6194	23.854	24.5333	24.417	24.5098	24.3863	23.8345	24.351	24.0497	24.2151	24.2282	24.2364	24.2014	24.2775	24.2352	24.1856	23.7742	24.3017	24.1924	24.2221	24.1994	24.5492	24.2211	23.8758	24.2091	24.3411	24.226	24.2315	23.9663	24.1465	23.9912
A0AVT1	UBA6	Ubiquitin-like modifier-activating enzyme 6	Undefined	21	21	22.1	117.97		0.513134	0.481101	0.0892397	1.03853	24.7698	24.8768	25.1766	24.3329	24.7377	24.8511	24.6008	25.0075	25.0405	24.8711	25.1655	24.6724	24.6833	25.103	24.2947	24.8867	25.0665	24.9788	24.7079	24.5246	24.9297	24.8566	25.0502	24.8469	25.3036	24.948	24.5092	24.7725	25.3268	24.9298	25.1839	24.8939	24.8488	24.564
A1A5C7	SLC22A23	Solute carrier family 22 member 23	Undefined	4	4	6	73.747		0.324627	0.645816	0.0962261	0.725269	23.3363	23.1889	23.2931	23.5302	24.2101	22.9422	24.0265	23.5422	23.3651	23.1105	23.4067	23.5586	22.8306	23.2533	23.6171	23.3419	23.6575	23.2326	22.7603	23.2042	23.1253	23.6474	23.5346	23.4104	23.3525	23.5117	24.4276	23.7477	23.379	23.7087	23.7675	23.2038	24.3641	23.3187
A1L0T0	ILVBL	2-hydroxyacyl-CoA lyase 2	Undefined	7	7	16.8	67.867		1.75468	0.0566163	-0.325298	-2.5035	23.874	23.2784	23.8787	24.2183	24.3715	23.8234	23.8976	24.0459	24.3023	24.2592	23.9749	24.1169	24.219	23.6298	24.1316	23.6298	23.9573	23.9943	23.5995	23.6488	23.0454	23.48	23.6989	23.59	23.8708	23.2162	22.6858	24.2683	23.2312	24.1017	24.2255	23.7663	23.4986	24.3381
A2RU67	FAM234B	Protein FAM234B	Undefined	6	6	11.7	67.038		0.21389	0.759956	-0.0441306	-0.513546	23.3581	23.2339	23.0747	23.6767	23.8319	23.5785	23.3815	23.5335	23.3013	23.3037	23.3079	23.3031	23.3876	23.1794	23.0955	22.9181	23.3998	23.0092	23.1095	23.123	23.0617	23.4672	23.3948	23.8662	23.2	23.5112	23.9711	23.4902	23.2842	23.3111	23.132	23.5544	23.2029	23.1815
A5YKK6	CNOT1	CCR4-NOT transcription complex subunit 1	Undefined	23	23	10.8	266.94		0.284326	0.687709	-0.090615	-0.651138	24.2748	24.2523	24.3022	24.3568	24.4925	24.6072	24.5833	24.1467	24.3838	23.9454	23.8779	24.1698	23.5882	24.2509	24.1618	24.4461	24.2119	24.3529	23.6657	23.8011	24.2754	24.4964	24.7695	24.5308	24.4639	24.4674	22.6083	23.8939	24.3586	24.4938	23.8323	24.0365	24.0381	23.8343
A6NHX0	CASTOR2	Cytosolic arginine sensor for mTORC1 subunit 2	Undefined	7	7	19.5	36.056		1.32859	0.11624	-0.282994	-2.06677	23.8166	23.3153	23.0008	22.8891	23.1701	23.4608	23.082	23.9106	23.0944	24.2123	23.5531	23.8101	22.6829	23.8049	23.4659	22.7242	23.3221	23.9711	23.3491	23.3059	23.2949	23.5223	22.8602	23.1587	22.667	23.5378	22.879	23.2092	22.5678	23.2942	22.7481	23.3664	23.0299	22.7556
A6NL88	SHISA7	Protein shisa-7	Undefined	11	11	24.9	56.213		0.481062	0.505871	-0.179329	-0.988502	24.9868	25.1357	24.3922	24.6868	25.2388	24.2268	24.6717	24.7887	24.2326	24.8868	24.0493	23.694	23.7269	23.7121	24.5129	24.4073	24.0085	23.6753	24.2915	24.655	24.8413	25.1321	23.427	24.4111	24.2477	24.3697	24.1418	23.9171	23.6556	23.6785	23.9006	24.2256	25.2268	25.1736
A6XGL0	YJEFN3	YjeF N-terminal domain-containing protein 3	Undefined	6	6	18.1	32.585		0.0226032	0.974069	0.0100188	0.0641051	21.954	22.9494	22.5458	22.2975	22.4443	23.153	22.6082	22.3031	22.5983	23.0633	22.426	22.4515	22.158	22.9872	22.7981	22.2408	23.6896	22.3966	22.3747	22.216	22.7108	22.5567	22.5462	23.4564	22.0991	22.8424	22.7456	23.0685	23.5134	21.9535	22.2108	22.5171	22.0998	22.0201
A6ZKI3	RTL8C	Retrotransposon Gag-like protein 8C	Undefined	4	2	24.8	13.171		0.725527	0.33496	-0.192061	-1.34483	23.1903	21.9183	22.6839	22.484	23.011	22.7076	22.6264	21.9837	22.5983	23.335	22.8945	23.1806	22.3109	22.4893	22.6626	22.5666	21.8446	22.9059	22.1485	22.4847	22.3152	22.5022	22.539	22.778	22.4409	22.6843	23.3581	22.9562	22.1206	22.7775	21.887	22.5882	21.6788	22.538
A7KAX9	ARHGAP32	Rho GTPase-activating protein 32	Undefined	19	18	10.5	230.53		0.0243134	0.972245	-0.00617739	-0.0688282	25.5654	25.6533	25.5871	25.6252	25.8092	25.6558	25.6071	25.3164	25.2526	25.5747	25.4322	25.1784	25.0038	25.7097	25.7055	25.9331	25.3378	25.4621	25.2626	25.6057	25.5179	25.6392	25.7895	25.1339	25.6472	25.8241	24.7963	25.3331	25.4625	25.4636	25.5011	25.3096	25.9649	25.6217
A8MVW0	FAM171A2	Protein FAM171A2	Undefined	14	13	24.5	87.434		1.01324	0.205644	0.172892	1.70973	24.9879	25.3233	25.1953	25.6477	25.5221	25.2139	25.5757	25.3925	25.5376	25.2268	25.3368	25.3069	24.7331	25.4614	25.2712	25.5121	25.4358	25.2434	25.4065	25.2638	25.4166	25.4746	25.7004	25.432	25.5276	25.578	26.7145	25.6507	25.4247	25.1413	25.323	25.1883	25.4305	25.4153
A8MXV4	NUDT19	Nucleoside diphosphate-linked moiety X motif 19	Undefined	5	5	16.5	42.233		0.279673	0.692547	0.0926019	0.642379	22.8604	22.093	22.0159	21.9742	22.6013	23.1131	23.1818	23.233	22.9789	22.1675	23.0585	22.1576	22.4776	22.8913	23.2063	23.2034	23.0378	22.3676	22.8954	23.1099	23.095	22.808	23.0312	23.1884	22.6995	22.7753	22.2687	22.4182	22.6771	23.0949	22.8098	22.3739	21.8634	22.7218
C9J069	AJM1	Apical junction component 1 homolog	Undefined	27	27	36.3	106.65		1.03615	0.197055	-0.135831	-1.73696	26.2994	26.5313	26.3747	26.5085	26.7273	26.5423	26.6003	26.4448	26.3639	26.2128	26.5613	26.2726	25.9984	26.4368	26.7385	26.6189	26.4979	26.1208	26.1043	26.408	26.4297	26.5513	26.2224	26.3442	26.3704	26.392	25.5804	26.1505	26.3601	26.0932	26.2655	26.1292	26.5313	26.6256
O00116	AGPS	Alkyldihydroxyacetonephosphate synthase, peroxisomal	Undefined	5	5	11.4	72.911		1.57982	0.0755373	-0.373695	-2.32933	22.2498	21.8841	22.0859	22.158	21.775	22.956	22.1026	22.7566	22.0275	22.4795	22.189	22.6739	23.5869	22.2139	22.2305	22.0375	22.1213	22.1953	21.4054	21.948	21.8799	21.6193	22.1371	22.0455	21.8458	22.1428	23.2332	22.9259	21.9544	21.6839	21.3645	21.4892	21.8753	21.7963
O00139	KIF2A	Kinesin-like protein KIF2A	Undefined	26	25	34.4	79.954		1.44831	0.0960629	-0.110724	-2.19391	27.8655	27.6296	27.9453	28.0009	27.8051	27.8146	27.8284	28.1758	27.7985	27.8536	27.8372	27.7808	27.5228	27.8099	27.8043	27.6523	27.8965	27.7728	27.5883	27.5201	27.7436	27.7921	27.8683	27.5743	27.9632	27.6986	27.6569	27.7001	27.946	27.7718	27.7971	27.6195	27.4025	27.7304
O00142	TK2	Thymidine kinase 2, mitochondrial	Undefined	6	6	23.4	31.004		1.2869	0.12486	0.197401	2.02154	22.2886	22.6606	23.1055	23.2165	22.7184	23.0476	23.0291	22.6651	23.1739	23.1497	22.726	23.0856	22.2224	23.208	22.9333	23.4296	23.3901	22.6815	22.9502	23.1032	22.8538	23.0094	23.362	23.313	23.2028	23.0946	23.3427	23.0025	22.9445	23.0778	22.919	22.4745	23.1703	23.1874
O00165	HAX1	HCLS1-associated protein X-1	Undefined	5	5	19.7	31.62		0.291956	0.678443	-0.0590461	-0.665409	22.5729	22.4474	22.6345	22.3258	22.6854	22.6695	22.7051	22.5336	22.8522	22.8725	22.8988	22.7294	22.8505	22.2375	23.0519	22.7715	22.416	22.2373	22.324	21.979	22.5651	22.4847	22.6769	22.6853	22.7826	22.3669	23.1659	22.8439	22.9	22.4713	22.9741	22.71	22.5764	22.6989
O00186	STXBP3	Syntaxin-binding protein 3	Undefined	7	7	11	67.764		1.35043	0.111967	-0.245494	-2.09027	23.3949	22.9635	23.2468	23.5527	23.3876	23.7344	23.5473	24.2612	23.3947	23.428	23.7987	23.221	23.2262	23.5517	23.1599	23.4299	23.2607	23.2219	23.0919	22.927	23.4468	23.05	23.3335	23.372	23.3541	22.9884	22.7456	24.1847	23.0599	23.2329	23.5626	23.2158	22.3838	23.1746
O00194	RAB27B	Ras-related protein Rab-27B	Undefined	8	8	38.1	24.608		0.475714	0.508626	-0.277456	-0.980046	28.2756	27.1775	26.8104	27.1303	27.401	28.2547	28.1449	26.2512	27.816	28.4477	27.8545	27.8555	28.706	27.6634	27.2766	27.5538	27.8696	27.5356	26.9708	27.5037	27.2313	27.2089	28.43	27.5032	27.8013	28.1242	24.18	28.0479	27.9107	27.5302	26.2484	27.0742	28.0373	27.7166
O00213	APBB1	Amyloid-beta A4 precursor protein-binding family B member 1	Undefined	11	11	23	77.243		0.328553	0.642791	-0.0741425	-0.732332	24.6677	23.9799	24.755	24.6701	24.3369	24.5972	24.5429	25.168	24.187	24.88	24.5795	24.59	24.2713	24.5869	24.4379	23.976	24.7499	24.7312	24.2919	24.5658	24.4043	24.6299	24.6766	24.4607	24.597	24.2052	24.5026	24.3103	24.8149	24.7377	24.7735	24.5782	23.6503	24.3859
O00231	PSMD11	26S proteasome non-ATPase regulatory subunit 11	Undefined	21	21	44.1	47.463		1.17408	0.153065	-0.0895721	-1.89633	27.272	27.184	27.4089	27.1637	27.2299	27.4235	27.198	27.2028	27.2122	27.3519	27.5756	27.1215	27.1663	27.1862	27.1726	27.1794	27.2414	27.0864	27.0548	27.1288	27.2906	27.4131	27.4015	27.2995	27.1785	27.1606	27.0365	26.9213	27.4041	27.0437	27.1454	27.192	27.0384	26.9832
O00232	PSMD12	26S proteasome non-ATPase regulatory subunit 12	Undefined	16	16	32.5	52.904		0.138955	0.840601	-0.0387532	-0.3533	26.0993	26.2005	26.1921	26.1642	25.4431	26.018	25.7487	26.0349	26.0225	26.0146	26.1807	25.9145	25.5841	26.0869	25.9506	25.98	26.2261	25.9112	25.8734	25.7813	26.2125	26.0271	26.1797	26.062	26.064	26.1973	24.5256	25.9759	26.1888	26.1011	25.942	26.0619	25.7221	25.794
O00233	PSMD9	26S proteasome non-ATPase regulatory subunit 9	Undefined	5	5	23.3	24.682		0.892556	0.251462	-0.457816	-1.56224	22.9857	22.9243	22.8889	24.0696	24.0294	23.6336	23.187	23.2381	23.1493	22.6307	23.5015	23.4091	27.7087	23.2496	23.1792	23.2129	23.2423	23.0982	23.0359	23.8718	23.1914	22.946	22.9154	23.1463	22.8073	23.3728	23.7665	23.3294	23.0716	22.2852	22.7893	23.6923	22.733	22.9212
O00264	PGRMC1	Membrane-associated progesterone receptor component 1	Undefined	18	17	51.8	21.671		1.19151	0.149514	-0.173661	-1.91596	27.0923	26.6874	26.9727	27.3484	27.14	26.9642	27.6234	27.0457	27.288	27.6207	27.4768	27.5433	27.0243	26.7868	27.0296	27.2853	26.9351	26.9318	26.6661	26.987	26.9027	26.8621	27.3252	26.7852	27.2017	27.2212	26.632	27.5252	26.986	27.1698	26.7749	26.8387	26.9706	27.0486
O00291	HIP1	Huntingtin-interacting protein 1	Undefined	17	16	17.4	116.22		0.799444	0.295629	-0.155	-1.44317	25.2671	25.4508	25.3931	25.3658	25.3516	24.8337	25.6126	25.693	25.0291	24.4994	25.213	24.8329	25.2897	25.3163	25.16	24.8938	25.4054	24.9646	24.8867	25.0187	25.4315	25.1466	25.5551	24.861	25.2344	25.1694	24.4887	24.2957	25.3603	25.1599	25.1345	24.9276	25.2181	25.0931
O00401	WASL	Neural Wiskott-Aldrich syndrome protein	Undefined	23	23	49.9	54.826		0.795281	0.297793	-0.170677	-1.43772	24.7861	23.6932	24.2172	24.482	24.4991	24.1018	24.1209	24.1843	24.3727	24.2053	24.3877	23.9341	23.6723	23.4902	24.2443	24.0859	23.6	23.8496	24.0045	24.2138	23.4807	23.9643	23.5343	24.196	24.0815	23.9618	24.77	24.659	23.7122	23.6143	24.1166	24.1578	23.8181	23.9655
O00408	PDE2A	cGMP-dependent 3',5'-cyclic phosphodiesterase	Undefined	35	34	40.7	105.72		0.390522	0.584443	0.0823584	0.840452	28.035	27.9168	27.7316	27.8023	27.5511	27.6976	27.9278	28.4298	27.5325	28.535	27.8739	28.1389	27.4156	28.1416	27.3709	27.7573	28.067	28.149	28.0448	27.7754	28.0978	28.3046	27.9246	28.0219	28.0096	28.1139	27.8564	27.5504	28.2454	28.0534	28.0279	27.9698	27.3969	27.7925
O00410	IPO5	Importin-5	Undefined	26	24	29.9	123.63		0.165981	0.80993	0.0415387	0.41299	25.9707	26.0422	25.8564	25.5221	25.5797	26.0782	25.3802	26.0745	25.6153	26.0292	25.8441	25.9775	25.1259	26.0167	25.6574	25.6079	25.8	26.2092	25.8822	25.9334	26.0322	25.8532	25.3763	26.2822	25.9231	26.0915	25.2467	25.7261	26.2466	25.7042	25.7464	26.0216	25.5382	25.4774
O00423	EML1	Echinoderm microtubule-associated protein-like 1	Undefined	7	6	8.6	89.86		1.13486	0.164993	-0.298186	-1.85177	23.2425	22.3219	22.8913	22.9551	24.2101	23.0926	23.025	22.7132	22.8331	23.2745	23.7307	22.6936	23.635	22.7423	23.9551	22.5004	22.6308	22.8412	22.8004	23.0317	22.7052	22.8116	23.2038	22.8107	22.8401	22.2658	24.3529	23.0037	22.5416	22.7438	22.8128	22.7271	22.7534	22.8913
O00429	DNM1L	Dynamin-1-like protein	Undefined	51	51	70.2	81.876		1.49482	0.0875977	-0.100237	-2.24228	29.2715	29.3202	29.3388	29.3739	29.2445	29.3986	29.2004	29.1727	29.3234	29.2719	29.2976	29.1449	28.9622	28.9191	29.2332	29.2135	29.1772	29.2562	29.2417	29.0853	29.0455	29.1401	28.9606	29.1416	29.2327	29.073	28.7588	29.1113	29.1948	29.0246	29.2185	29.208	29.2374	29.1737
O00442	RTCA	RNA 3'-terminal phosphate cyclase	Undefined	10	10	36.1	39.336		0.121628	0.862177	-0.0293671	-0.313761	25.5586	25.5882	25.0488	25.6269	25.6854	25.7099	25.6523	25.6845	25.6368	25.6528	25.4437	25.4897	26.6349	25.5906	25.5015	25.6227	25.7035	25.2861	25.6944	25.2639	25.3964	25.8169	25.6558	25.8525	25.8391	25.4349	25.4815	25.8388	25.8081	25.7581	25.4113	25.872	25.5802	25.165
O00445	SYT5	Synaptotagmin-5	Undefined	11	8	27.7	42.9		0.606496	0.410673	-0.128185	-1.17806	24.1522	23.3889	23.8674	24.2631	23.7998	24.0238	24.5744	24.1885	23.9667	23.735	24.6858	23.9677	23.8791	23.9559	23.9958	23.8705	23.64	24.1434	23.631	23.9068	23.506	24.1809	24.0926	23.8615	24.4595	24.306	23.4649	23.7669	24.2031	24.3027	23.8461	23.7891	23.348	23.8079
O00451	GFRA2	GDNF family receptor alpha-2	Undefined	4	4	10.1	51.543		0.724058	0.335286	0.238673	1.34283	22.5333	24.027	23.0636	23.136	22.6474	22.3407	23.5984	22.342	22.1935	22.4002	22.189	22.517	23.4043	22.9895	22.9733	23.497	23.157	23.1275	22.0858	23.1829	22.8312	23.4329	23.1172	23.4852	22.8551	23.0054	24.09	23.514	22.8858	22.3318	22.3207	22.8385	23.5046	22.9222
O00471	EXOC5	Exocyst complex component 5	Undefined	19	19	26.7	81.852		0.496461	0.494792	0.118554	1.01267	25.3376	25.2077	25.233	25.9025	24.9258	25.32	25.0489	24.9052	25.0809	25.3599	25.2189	25.2096	24.9277	25.2726	25.022	25.1599	25.5221	25.1741	24.9841	25.3772	25.0898	25.2318	25.7156	25.5133	25.4192	24.9944	26.6598	25.0858	25.5318	25.3805	25.1223	25.1555	24.9557	24.9447
O00505	KPNA3	Importin subunit alpha-4	Undefined	10	6	16.5	57.81		0.821738	0.28498	-0.176947	-1.47214	24.9704	24.6079	24.5232	24.3799	25.0393	24.7715	23.4043	24.5246	24.1936	24.7141	24.8286	24.0261	24.5346	24.1591	24.3221	24.4992	23.8677	24.4052	24.5641	24.4399	24.3525	24.1611	23.694	23.8681	24.149	24.3614	24.4487	24.3072	24.3132	23.9266	24.5954	24.2123	24.6536	24.6847
O00562	PITPNM1	Membrane-associated phosphatidylinositol transfer protein 1	Undefined	16	16	14.5	134.85		0.461292	0.521239	-0.102736	-0.957071	24.5512	24.725	25.0293	25.1178	25.3282	24.788	25.3826	24.6804	25.1175	24.5796	24.9869	24.6068	24.615	25.0501	24.7671	25.3019	25.0582	24.7874	24.5803	24.6867	24.495	25.0517	25.2968	24.8833	25.1999	24.6468	23.9061	24.8867	24.6201	24.6579	24.6711	24.5989	25.0721	24.5262
O00567	NOP56	Nucleolar protein 56	Undefined	22	22	41.2	66.049		0.225662	0.748987	-0.0942584	-0.537333	23.902	23.477	24.4363	24.2715	23.711	23.2638	23.0456	23.2673	23.0389	22.9389	23.7422	23.825	23.902	24.276	23.2843	23.25	23.6766	24.2978	23.4235	23.6173	22.6107	23.6531	24.0829	24.0181	23.2626	23.7722	22.1853	23.3932	23.0338	24.1697	23.9063	23.844	23.5324	23.3631
O00571	DDX3X	ATP-dependent RNA helicase DDX3X	Undefined	26	8	40.9	73.243		1.01346	0.205724	-0.197856	-1.70999	26.4224	26.1978	26.5465	26.648	26.5539	26.6207	26.6026	26.2154	26.4824	26.0416	26.5748	26.166	26.3224	26.3102	26.4303	26.54	26.5069	26.2203	26.1424	25.9611	26.2227	26.1834	26.4886	26.1711	26.3217	26.2379	24.6246	26.4028	26.3484	26.5806	26.2786	26.2105	26.3332	26.2369
O14495	PLPP3	Phospholipid phosphatase 3	Undefined	4	4	13.8	35.116		0.446819	0.533575	-0.130721	-0.933758	24.5345	23.3649	23.995	24.9248	23.6734	25.2073	24.8249	24.4526	24.1727	24.0772	24.545	24.0136	24.4789	24.4229	23.9666	23.9976	24.2199	23.9925	23.931	24.6844	24.2491	24.537	24.0509	24.7073	24.243	24.1501	24.2736	24.814	24.1688	23.8561	24.2903	23.9501	23.6539	23.6422
O14514	ADGRB1	Adhesion G protein-coupled receptor B1	Undefined	4	4	2.9	173.5		0.910272	0.242328	-0.179317	-1.58434	23.3489	23.3067	23.2386	23.9704	23.566	23.4723	23.7249	23.5602	23.5965	22.9265	23.7923	23.154	22.8141	22.8713	23.9217	23.3744	23.2076	23.1352	23.0671	23.2768	23.1466	22.9976	23.2038	23.1875	23.5483	22.6608	24.0699	22.9537	22.986	23.2231	23.4427	23.1529	23.5114	23.3831
O14523	C2CD2L	Phospholipid transfer protein C2CD2L	Undefined	16	16	28.6	76.18		0.00516738	0.993566	-0.00106324	-0.0149408	24.8411	24.651	24.7927	24.8966	25.1652	24.723	24.8293	25.0008	24.8901	24.8664	25.0802	24.52	24.7013	24.4497	24.8809	25.0046	24.6373	24.7767	24.6125	24.7916	24.4892	25.152	25.0598	25.2508	24.6618	24.7396	24.9737	25.0319	24.7265	24.6901	24.6481	24.8808	24.5062	24.9119
O14530	TXNDC9	Thioredoxin domain-containing protein 9	Undefined	3	3	11.9	26.534		0.631669	0.395166	-0.10744	-1.21429	22.4242	22.3177	22.2203	22.335	22.7256	22.1822	22.326	22.2889	22.1374	22.0079	22.0891	22.306	22.0529	22.3346	22.3028	22.1796	22.5183	22.0924	21.9973	22.2996	22.5272	22.1113	22.1335	22.1102	22.2858	21.6245	22.8866	22.4425	22.2378	21.8633	21.8319	22.1334	22.1473	21.6669
O14531	DPYSL4	Dihydropyrimidinase-related protein 4	Undefined	31	31	65.7	61.877		0.773756	0.309027	-0.102277	-1.4094	28.9558	29.2774	29.2904	29.2409	29.3793	29.1117	29.2921	29.1529	29.3468	29.0582	29.3677	29.2959	29.0574	29.1785	29.2701	29.4805	29.4518	29.2699	29.063	28.7949	29.0495	29.1631	29.0769	28.8381	29.3788	29.1471	28.4573	28.9339	29.1664	29.174	28.9432	29.047	29.4297	29.3399
O14579	COPE	Coatomer subunit epsilon	Undefined	10	10	38.3	34.482		0.879376	0.256867	-0.174183	-1.54568	24.1162	23.4855	23.7221	24.0001	24.1075	24.1222	23.8541	23.8749	23.7586	23.6289	24.2758	23.6208	24.3166	24.1965	23.9136	23.9427	24.07	24.3979	23.4833	23.7247	23.6327	23.4279	23.6892	23.7966	23.7962	24.0671	22.5966	23.6228	23.9243	23.7472	23.8502	23.9291	24.1704	23.5463
O14617	AP3D1	AP-3 complex subunit delta-1	Undefined	35	35	37	130.16		0.165496	0.809503	0.0271861	0.411939	27.4338	27.4259	27.3994	27.3556	27.2024	27.5587	27.1676	27.4775	27.3036	27.537	27.5919	27.4704	27.1653	27.5012	27.1764	27.2202	27.4788	27.2645	27.3807	27.3365	27.5796	27.773	27.249	27.7351	27.5245	27.4545	26.9751	27.4309	27.7542	27.4488	27.5141	27.4188	27.0458	27.2364
O14618	CCS	Copper chaperone for superoxide dismutase	Undefined	5	5	16.1	29.04		0.197089	0.778386	-0.0423322	-0.478992	22.7307	22.1188	22.7819	22.8188	23.3979	22.9896	22.8861	23.0672	22.7796	22.9107	22.9108	22.7686	22.6107	23.0357	22.6912	23.1077	22.7799	22.7728	23.0919	22.7683	22.685	22.8479	22.1913	22.7995	22.6101	22.8424	23.2647	22.8431	22.9647	22.5557	22.492	22.8645	22.648	22.8972
O14682	ENC1	Ectoderm-neural cortex protein 1	Undefined	6	6	11	66.129		0.00194328	0.997608	-0.000866766	-0.00563942	22.862	22.8223	22.43	22.3496	22.4523	22.5094	22.9839	22.2474	22.6943	20.954	22.4636	22.1818	22.2285	22.5481	22.1714	22.5191	22.2373	22.79	21.6926	23.2921	22.1492	22.7818	22.5236	22.28	21.8785	22.1452	23.2346	22.707	22.1223	22.3129	22.4133	22.0848	21.9689	22.3219
O14735	CDIPT	CDP-diacylglycerol--inositol 3-phosphatidyltransferase	Undefined	5	5	27.2	23.539		0.0344058	0.961159	0.0135893	0.0963613	24.0887	23.4481	22.9134	23.3038	23.7672	24.2898	23.4389	24.0518	22.8346	23.7792	24.0326	23.7866	23.8751	23.6548	23.5737	23.5243	23.482	23.1983	22.7641	23.3542	23.6609	24.1139	24.0531	24.3689	23.4959	24.1572	23.3781	23.487	23.8135	24.1696	24.0357	23.6585	23.6227	23.3822
O14744	PRMT5	Protein arginine N-methyltransferase 5	Undefined	21	21	32.3	72.683		1.54208	0.0802156	-0.154518	-2.29089	24.9951	24.8598	25.4676	25.3922	25.2972	25.1003	25.5614	25.2211	24.9989	25.3192	25.2119	25.4822	25.302	25.3953	25.3178	25.0498	25.2612	25.1807	25.0733	25.263	25.1203	25.2292	25.4109	25.0952	25.2602	25.2027	24.6442	25.2583	25.0175	24.8586	25.1955	24.7206	25.118	25.0732
O14775	GNB5	Guanine nucleotide-binding protein subunit beta-5	Undefined	10	10	28.6	43.566		1.09012	0.178311	0.149352	1.80021	25.852	25.7592	25.9937	25.7793	25.922	25.9834	25.8226	25.7294	26.0557	25.984	25.6955	26.1598	25.1501	25.907	25.966	25.8995	26.2322	26.0115	26.0382	25.4081	26.3914	26.1915	25.9574	26.0978	26.0415	26.151	25.6186	25.689	26.4083	26.0558	25.9647	26.01	25.8209	26.0129
O14776	TCERG1	Transcription elongation regulator 1	Undefined	18	17	14.6	123.9		1.3119	0.118587	-0.278326	-2.04873	23.2067	22.1829	23.3752	23.4785	22.5813	23.0068	23.1897	22.8709	22.5134	22.0079	23.0423	22.6068	23.3307	22.6753	23.2797	22.979	22.5962	23.0078	22.8006	23.2371	22.0481	22.8373	22.074	22.3205	22.6023	22.4118	23.1074	22.8207	22.3173	22.407	22.2452	22.3479	22.6919	22.767
O14787	TNPO2	Transportin-2	Undefined	14	11	20.7	101.39		0.0853525	0.904928	0.0223945	0.227379	24.8726	24.688	24.7577	24.8147	24.7863	24.5766	24.9685	24.9419	24.6718	24.7942	24.12	24.6061	24.0453	24.8965	24.8243	24.5849	25.0498	24.7956	24.6051	24.7951	25.0599	24.7379	24.79	24.3352	24.856	24.6716	23.8924	24.9109	25.0978	25.064	24.5358	24.7204	24.3961	24.6553
O14807	MRAS	Ras-related protein M-Ras	Undefined	9	9	46.2	23.846		0.743896	0.325425	-0.163148	-1.36961	23.8378	23.4783	24.2889	23.7677	22.8642	23.5699	23.7205	24.2048	24.2052	23.843	23.9392	24.2994	23.6816	23.2393	24.0811	23.4194	23.4983	23.2877	23.4646	23.453	23.7415	23.5843	23.6186	24.2544	23.4913	23.8128	23.3288	23.8614	23.9165	24.1907	23.2333	23.9385	23.5768	23.4546
O14818	PSMA7	Proteasome subunit alpha type-7	Undefined	11	11	42.7	27.887		0.198755	0.777363	0.0626875	0.482451	26.6338	26.5594	26.5535	25.9575	25.6251	26.0958	26.11	26.4883	26.0053	26.8952	25.9357	26.4708	26.1116	26.4816	25.9533	25.9321	26.2102	26.7466	26.6898	26.4533	26.3541	25.9962	25.797	26.4344	26.3946	26.2499	27.1692	25.5093	26.3374	26.5224	26.7391	26.6204	25.9223	26.0232
O14828	SCAMP3	Secretory carrier-associated membrane protein 3	Undefined	7	7	33.1	38.287		0.193899	0.781243	-0.039773	-0.47235	24.2515	23.696	24.2679	24.5279	23.9244	24.0523	24.6342	23.7245	23.9225	24.1972	23.8532	24.1069	23.8566	23.8085	24.1013	24.0593	24.062	23.7927	23.4225	23.8211	24.1894	24.0924	24.1057	24.367	24.0095	24.0555	24.2641	24.2488	24.1341	24.1412	23.9977	23.8871	23.8088	23.9573
O14829	PPEF1	Serine/threonine-protein phosphatase with EF-hands 1	Undefined	9	9	15.5	75.791		0.0747137	0.916203	-0.0282759	-0.201027	24.1046	24.6539	24.4213	24.3145	24.4116	24.0499	24.8422	24.9209	24.3577	23.8202	23.6518	24.4893	24.0245	24.8617	23.9228	24.4343	24.4539	23.7046	24.2206	24.0316	24.4667	24.8964	24.8794	23.692	24.258	24.562	24.4418	23.8666	24.6194	24.5963	24.2344	24.7816	23.3814	24.0814
O14841	OPLAH	5-oxoprolinase	Undefined	7	7	7.6	137.46		1.26286	0.130657	-0.224709	-1.99521	22.2849	22.5927	22.1846	22.2581	22.3642	22.83	22.3399	22.7566	21.9214	22.3975	22.7828	22.1473	22.0107	22.1712	22.9665	22.1649	22.3261	22.0112	22.0509	21.953	21.6515	22.8782	22.1023	22.8912	21.8621	22.1884	22.5089	22.3028	22.1816	22.0478	22.4073	21.7374	22.2353	21.8405
O14908	GIPC1	PDZ domain-containing protein GIPC1	Undefined	8	8	28.5	36.049		1.52342	0.0834259	-0.197242	-2.27176	23.2103	23.3438	22.9605	23.6817	23.3729	23.6261	23.2959	23.2552	23.0163	23.0392	23.5556	23.364	23.6426	23.1631	23.5122	23.4298	23.1235	22.8475	23.0351	23.4154	23.0031	23.5433	22.8008	23.4314	23.1278	22.8601	23.5046	23.3207	22.964	22.726	23.1466	22.7936	23.1993	23.3631
[truncated: 1,999 more rows]

## Sheet: Supplementary Table 4
Supplementary Table 4. LC-MS/MS Dentate Gyrus
[truncated: 2,955 more rows]

## Sheet: Supplementary Table 5
Supplementary Table 5. LC-MS/MS Hippocampal CA1-3
[truncated: 2,959 more rows]

## Sheet: Supplementary Table 6
Supplementary Table 6. Top 20 Proteins Differentially Expressed in the Frontal Cortex
[truncated: 23 more rows]

[truncated: 9 more sheets: Supplementary Table 7, Supplementary Table 8, Supplementary Table 9, Supplementary Table 10, Supplementary Table 11, Supplementary Table 12, Supplementary Table 13, Supplementary Table 14, Supplementary Table 15]
